# Supplementary material for: 2,4,6-Trinitro­phenyl benzoate
Source: Acta Crystallogr Sect E Struct Rep Online. 2012 Nov 30;68(Pt 12):o3493. doi: 10.1107/S1600536812048362 (PMC3589064; doi:10.1107/S1600536812048362)
Supplement: Supplementary file 2 [file e-68-o3493-Isup2.hkl]

#
# h,k,l, Fc-squared, Fo-squared, sigma(Fo-squared) and status flag
#
data_I
_shelx_title ' rodolfo_1 in P 21 21 21'
_shelx_refln_list_code          4
_shelx_F_calc_maximum      201.87
_exptl_crystal_F_000       680.00
_reflns_d_resolution_high  0.7834
 
loop_
 _symmetry_equiv_pos_as_xyz
 'x, y, z'
 '-x+1/2, -y, z+1/2'
 'x+1/2, -y+1/2, -z'
 '-x, y+1/2, -z+1/2'
 
_cell_length_a     7.5818
_cell_length_b     8.3714
_cell_length_c    21.0625
_cell_angle_alpha  90.000
_cell_angle_beta   90.000
_cell_angle_gamma  90.000
 
_shelx_F_squared_multiplier     1.000
 
loop_
 _refln_index_h
 _refln_index_k
 _refln_index_l
 _refln_F_squared_calc
 _refln_F_squared_meas
 _refln_F_squared_sigma
 _refln_observed_status
   2   0   0     6079.11     5842.70     79.16 o
   4   0   0     5971.46     6166.28     86.41 o
   6   0   0      262.01      278.19      7.37 o
   8   0   0       37.80       51.02      7.19 o
   1   1   0     1179.72     1138.14     13.45 o
   2   1   0     6379.68     6250.89     62.11 o
   3   1   0      484.70      494.19     12.30 o
   4   1   0     1246.20     1281.77     14.92 o
   5   1   0        4.41        6.60      1.49 o
   6   1   0      111.21      104.72      2.53 o
   7   1   0       69.09       60.96      3.61 o
   8   1   0      935.04      906.38     20.91 o
   9   1   0       29.05       34.81      6.72 o
   0   2   0    19957.08    18360.16    172.77 o
   1   2   0    40752.19    36613.76    341.91 o
   2   2   0      976.01      993.68     10.50 o
   3   2   0      438.78      454.12     13.25 o
   4   2   0      102.11      115.07      7.13 o
   5   2   0     1002.41     1071.16     24.90 o
   6   2   0      381.09      376.92     10.46 o
   7   2   0        0.64        1.41      1.97 o
   8   2   0       57.10       65.60      8.14 o
   9   2   0      105.63       94.33     10.02 o
   1   3   0     5713.52     5747.74     48.43 o
   2   3   0      574.91      632.01     17.93 o
   3   3   0     5426.30     5517.28     60.18 o
   4   3   0      217.53      217.88     10.60 o
   5   3   0       37.62       41.54      5.44 o
   6   3   0      167.45      147.51      9.56 o
   7   3   0       77.83       69.78      6.31 o
   8   3   0        0.47        1.45      3.00 o
   9   3   0      170.40      184.84     13.89 o
   0   4   0      318.82      366.74     17.26 o
   1   4   0      579.24      586.15      9.29 o
   2   4   0      356.46      396.05      7.44 o
   3   4   0        0.90        3.67      1.45 o
   4   4   0       27.38       26.39      2.88 o
   5   4   0       21.36       22.58      5.08 o
   6   4   0       47.20       55.72      7.00 o
   7   4   0        0.41        0.94      3.52 o
   8   4   0       17.03       18.26      3.41 o
   1   5   0       31.60       38.36      2.34 o
   2   5   0     2548.47     2657.37     34.79 o
   3   5   0      127.21      134.05      4.67 o
   4   5   0       72.97       54.88      5.31 o
   5   5   0       71.19       73.54      7.85 o
   6   5   0       40.75       23.35      5.78 o
   7   5   0       47.62       39.58      6.72 o
   8   5   0        1.03       -3.10      3.84 o
   0   6   0      514.66      524.44     12.56 o
   1   6   0       57.57       57.90      3.16 o
   2   6   0      242.27      251.58      8.80 o
   3   6   0        1.23        5.24      2.02 o
   4   6   0       78.16       68.70      4.56 o
   5   6   0       22.91       24.33      5.91 o
   6   6   0       52.45       67.69      8.86 o
   7   6   0      143.06      132.96     11.77 o
   8   6   0       47.91       61.13      8.71 o
   1   7   0       46.76       56.61      3.30 o
   2   7   0      341.87      362.84      7.93 o
   3   7   0        4.16        6.53      2.25 o
   4   7   0       12.94       17.77      3.94 o
   5   7   0       31.59       19.27      6.12 o
   6   7   0        1.90        2.92      4.84 o
   7   7   0        3.63        5.33      4.59 o
   0   8   0      326.75      305.37     11.07 o
   1   8   0      697.36      733.27     12.50 o
   2   8   0      127.76      131.21      5.17 o
   3   8   0      104.28       92.78      4.39 o
   4   8   0       23.22       20.93      4.23 o
   5   8   0       38.33       42.98      8.40 o
   6   8   0       18.87       25.60      6.94 o
   1   9   0      336.27      325.43      8.67 o
   2   9   0        5.38        6.96      2.19 o
   3   9   0       51.88       53.79      4.54 o
   4   9   0       70.67       60.56      4.92 o
   5   9   0        0.11        0.02      5.37 o
   0  10   0       55.84       53.28     11.68 o
   1  10   0       22.58       19.15      2.82 o
   2  10   0      129.40      138.38      7.16 o
   3  10   0       20.21       22.02      3.56 o
   1   0   1     1301.78     1307.31     19.95 o
   2   0   1       25.66       23.35      1.33 o
   3   0   1     4019.93     3995.83     40.14 o
   4   0   1      467.90      470.35      9.35 o
   5   0   1        3.57        2.38      1.10 o
   6   0   1      128.32      133.91      5.17 o
   7   0   1        1.20        5.12      3.79 o
   8   0   1       18.59       26.02      4.04 o
   9   0   1       79.69      101.62      7.30 o
  -9   1   1      159.16      164.72     12.86 o
  -8   1   1       31.45       33.75      4.35 o
  -7   1   1       34.53       34.40      2.82 o
  -6   1   1      126.61      129.63      3.22 o
  -5   1   1      168.68      156.57      3.44 o
  -4   1   1      473.78      515.47      6.76 o
  -3   1   1     2051.58     2097.82     22.31 o
  -2   1   1     2247.69     2172.64     25.54 o
   1   1   1     2725.60     2613.14     26.95 o
   2   1   1     2245.66     2122.04     24.01 o
   3   1   1     2051.26     2107.63     34.90 o
   4   1   1      474.28      490.40     12.68 o
   5   1   1      168.96      153.43      5.78 o
   6   1   1      126.46      132.68      6.97 o
   7   1   1       34.49       39.46      3.24 o
   8   1   1       31.38       32.01      6.05 o
   9   1   1      159.45      148.57     12.52 o
  -9   2   1       32.10       28.83      6.25 o
  -8   2   1        3.13        6.04      3.45 o
  -7   2   1      393.85      370.29     11.02 o
  -6   2   1       47.67       54.42      4.84 o
  -5   2   1       53.71       58.72      4.69 o
  -4   2   1      618.58      620.72     16.99 o
  -3   2   1       83.60       91.28      6.00 o
  -2   2   1      747.39      708.85     19.36 o
  -1   2   1      765.46      747.21     10.21 o
   0   2   1      148.19      143.77      2.96 o
   1   2   1      765.70      736.26     11.06 o
   2   2   1      746.45      716.96      9.39 o
   3   2   1       83.45       82.43      5.61 o
   4   2   1      617.95      632.88     17.31 o
   5   2   1       53.74       57.87      5.62 o
   6   2   1       48.00       55.78      5.65 o
   7   2   1      393.56      352.54     10.70 o
   8   2   1        3.07        6.11      3.92 o
   9   2   1       31.93       35.05      6.51 o
  -9   3   1        4.41        2.24      3.24 o
  -8   3   1       40.41       39.94      6.47 o
  -7   3   1      179.85      171.03      7.77 o
  -6   3   1      139.38      154.05      9.90 o
  -5   3   1       91.35       88.26      7.54 o
  -4   3   1      529.63      549.78     17.18 o
  -3   3   1     1271.76     1352.08     67.42 o
  -2   3   1      558.30      597.64      9.87 o
  -1   3   1     6396.17     6365.44     64.18 o
   0   3   1      251.70      249.33      4.83 o
   1   3   1     6394.66     6424.26     66.06 o
   2   3   1      556.70      610.26     11.72 o
   3   3   1     1272.96     1392.09     20.69 o
   4   3   1      528.77      525.24     16.91 o
   5   3   1       91.30       80.96      7.15 o
   6   3   1      139.61      153.53      9.96 o
   7   3   1      180.08      165.31     10.51 o
   8   3   1       40.64       38.27      6.41 o
   9   3   1        4.42        6.87      4.27 o
  -8   4   1       21.23       21.20      7.35 o
  -7   4   1       68.43       56.05      7.11 o
  -6   4   1      106.48      103.25      8.93 o
  -5   4   1       12.75        9.41      4.18 o
  -4   4   1      309.57      290.88     12.75 o
  -3   4   1      846.35      948.86     12.64 o
  -2   4   1       35.48       37.49      2.41 o
  -1   4   1      301.61      304.22      8.52 o
   0   4   1      866.73      936.25     12.15 o
   1   4   1      301.99      318.70     12.44 o
   2   4   1       35.20       35.72      2.45 o
   3   4   1      846.40      917.19     22.04 o
   4   4   1      309.42      314.11      9.62 o
   5   4   1       12.60       10.88      4.54 o
   6   4   1      106.64       87.24      8.42 o
   7   4   1       68.67       64.45      7.52 o
   8   4   1       21.25       23.66      3.78 o
  -8   5   1       36.58       30.72      4.25 o
  -7   5   1       40.92       36.67      6.53 o
  -6   5   1     1189.02     1118.93     32.56 o
  -5   5   1      146.51      162.37     11.21 o
  -4   5   1      599.33      582.11     38.03 o
  -3   5   1        2.85        3.80      1.66 o
  -2   5   1     1083.49     1094.61     15.03 o
  -1   5   1      375.40      385.60      8.07 o
   0   5   1       82.90       90.50      3.59 o
   1   5   1      374.35      385.98      8.57 o
   2   5   1     1082.81     1088.65     15.11 o
   3   5   1        2.74        3.28      1.84 o
   4   5   1      599.05      571.61     17.32 o
   5   5   1      146.26      172.84     11.53 o
   6   5   1     1189.81     1128.24     32.86 o
   7   5   1       41.11       30.55      5.97 o
   8   5   1       36.62       28.01      6.03 o
  -8   6   1       17.76       15.37      5.25 o
  -7   6   1        8.01        2.69      4.24 o
  -6   6   1        8.82        5.41      4.14 o
  -5   6   1       82.59       77.17      8.84 o
  -4   6   1      163.74      140.99      4.99 o
  -3   6   1       75.33       76.10      4.01 o
  -2   6   1      243.63      264.11      7.29 o
  -1   6   1      290.91      307.18      7.91 o
   0   6   1      992.60      982.86     12.87 o
   1   6   1      290.92      294.28      6.54 o
   2   6   1      244.04      260.14      7.27 o
   3   6   1       75.93       76.22      4.12 o
   4   6   1      163.91      144.93      8.65 o
   5   6   1       82.78       72.10      8.61 o
   6   6   1        8.88       17.26      5.91 o
   7   6   1        8.13        4.83      4.29 o
   8   6   1       17.84       14.71      5.40 o
  -7   7   1       32.21       30.36      7.22 o
  -6   7   1       49.87       48.01      8.15 o
  -5   7   1      642.71      617.71     25.20 o
  -4   7   1       14.88       22.64      4.56 o
  -3   7   1       39.30       36.91      3.83 o
  -2   7   1       50.06       51.57      3.66 o
  -1   7   1       67.98       76.92      3.83 o
   0   7   1      332.97      322.20      7.43 o
   1   7   1       68.15       77.67      3.82 o
   2   7   1       50.09       52.51      3.30 o
   3   7   1       39.43       40.29      3.50 o
   4   7   1       14.71       22.58      6.50 o
   5   7   1      642.97      626.17     25.43 o
   6   7   1       49.64       37.07      7.31 o
   7   7   1       32.20       33.42      7.25 o
  -6   8   1       34.92       56.93      9.05 o
  -5   8   1        6.82        3.53      4.62 o
  -4   8   1       79.96       82.98     10.66 o
  -3   8   1      541.73      513.95     11.96 o
  -2   8   1      120.04      129.19      6.31 o
  -1   8   1      205.65      203.03      6.36 o
   0   8   1      128.64      135.47      5.29 o
   1   8   1      205.33      204.42      6.41 o
   2   8   1      120.10      120.69      6.56 o
   3   8   1      542.21      531.36     10.45 o
   4   8   1       80.24       82.48      6.80 o
   5   8   1        6.84       -5.69      5.06 o
   6   8   1       34.79       50.10      8.64 o
  -5   9   1       24.36       20.63      7.02 o
  -4   9   1       36.97       38.68      5.50 o
  -3   9   1       59.50       57.47      4.68 o
  -2   9   1      157.04      169.88      6.21 o
  -1   9   1       16.40       14.09      2.46 o
   0   9   1        0.01        7.50      2.22 o
   1   9   1       16.42       13.56      2.42 o
   2   9   1      157.17      167.88      6.24 o
   3   9   1       59.50       56.69      4.68 o
   4   9   1       36.97       36.05      3.85 o
   5   9   1       24.30       29.63      7.90 o
  -3  10   1        5.86        8.12      2.74 o
  -2  10   1       32.88       28.56      3.75 o
  -1  10   1       78.66       72.52      4.56 o
   0  10   1        5.31        5.98      2.25 o
   1  10   1       78.64       83.42      4.84 o
   2  10   1       33.17       37.66      4.24 o
   3  10   1        5.89        3.87      2.51 o
   1   0   2      274.29      240.87      3.84 o
   2   0   2     1181.89     1103.40     10.79 o
   3   0   2     3245.19     2983.46     48.49 o
   4   0   2     1994.17     2063.99     21.45 o
   5   0   2      589.41      590.45      8.53 o
   6   0   2       28.84       29.59      1.91 o
   7   0   2      747.25      791.53     17.99 o
   8   0   2      332.22      327.86     13.33 o
   9   0   2      189.10      176.70     13.44 o
  -9   1   2      352.64      352.07     13.22 o
  -8   1   2        0.67        4.82      2.66 o
  -7   1   2       85.06       91.47      4.36 o
  -6   1   2       54.73       56.81      2.15 o
  -5   1   2       56.25       59.96      2.11 o
  -4   1   2      699.81      702.93      8.73 o
  -3   1   2     1526.48     1506.12     14.67 o
  -2   1   2      522.40      505.75      6.10 o
  -1   1   2      745.31      742.56     11.99 o
   0   1   2      415.58      381.75      5.22 o
   1   1   2      745.74      734.50      5.76 o
   2   1   2      522.85      505.09      5.50 o
   3   1   2     1526.76     1487.14     13.39 o
   4   1   2      700.49      673.32      8.28 o
   5   1   2       56.31       56.23      1.88 o
   6   1   2       54.77       53.88      3.44 o
   7   1   2       84.61       85.39      4.94 o
   8   1   2        0.65        6.96      3.80 o
   9   1   2      353.40      358.76     19.21 o
  -9   2   2      146.73      160.03     12.68 o
  -8   2   2      125.06      122.20     10.27 o
  -7   2   2       55.89       47.68      4.09 o
  -6   2   2      427.80      441.17      9.46 o
  -5   2   2      333.68      335.25      8.71 o
  -4   2   2     1020.15     1097.11     24.23 o
  -2   2   2     2062.81     1970.54     28.61 o
  -1   2   2     5075.92     4984.57     49.96 o
   0   2   2       32.70       29.82      1.36 o
   1   2   2     5074.27     5102.43     42.17 o
   2   2   2     2064.35     1931.00     13.93 o
   3   2   2      361.38      365.84      5.97 o
   4   2   2     1019.81     1072.77     24.12 o
   5   2   2      334.20      333.18     12.77 o
   6   2   2      426.58      444.77     15.49 o
   7   2   2       56.00       55.94      4.89 o
   8   2   2      125.06      116.48     10.41 o
   9   2   2      146.62      158.19     12.92 o
  -9   3   2       98.00      113.42     10.83 o
  -8   3   2       72.41       75.01      8.34 o
  -7   3   2      203.72      182.42      8.06 o
  -6   3   2        5.70        2.47      2.17 o
  -5   3   2      140.91      152.76      9.33 o
  -4   3   2     1677.78     1701.35     35.16 o
  -3   3   2     1720.07     1761.39     26.21 o
  -2   3   2     3259.16     3237.89     36.81 o
  -1   3   2     2936.82     2961.09     33.03 o
   0   3   2     1936.46     1835.59     15.85 o
   1   3   2     2934.78     2982.50     24.34 o
   2   3   2     3262.17     3309.08     38.69 o
   3   3   2     1719.54     1747.29     18.22 o
   4   3   2     1678.16     1657.63     34.72 o
   5   3   2      141.04      159.46      9.90 o
   6   3   2        5.74        6.09      3.75 o
   7   3   2      204.20      183.58     11.06 o
   8   3   2       72.41       77.54      8.73 o
   9   3   2       97.97      108.62     10.97 o
  -8   4   2      136.65      122.63      7.29 o
  -7   4   2       36.40       36.50      4.25 o
  -6   4   2       50.32       59.88      7.03 o
  -5   4   2      118.91      120.53      9.34 o
  -4   4   2       24.45       26.05      1.45 o
  -3   4   2      645.58      619.63     10.99 o
  -2   4   2       96.00       93.53      4.11 o
  -1   4   2     1631.83     1694.17     59.93 o
   0   4   2       79.46       71.50      3.04 o
   1   4   2     1632.96     1726.03     32.02 o
   2   4   2       96.11       99.22      5.12 o
   3   4   2      645.14      623.10     13.77 o
   4   4   2       24.46       26.30      1.29 o
   5   4   2      118.81      115.98      9.22 o
   6   4   2       50.25       61.00      7.22 o
   7   4   2       36.46       28.20      5.76 o
   8   4   2      136.51      130.48     10.46 o
  -8   5   2      118.35      110.29      7.27 o
  -7   5   2       51.74       46.21      7.21 o
  -6   5   2       96.27       80.43      8.81 o
  -5   5   2      177.21      176.17     11.83 o
  -4   5   2       92.97      101.99      5.54 o
  -3   5   2      421.09      417.44      8.37 o
  -2   5   2     3227.69     3407.01     49.59 o
  -1   5   2      173.56      161.79      6.12 o
   0   5   2      340.46      368.81      7.65 o
   1   5   2      174.01      177.70      8.51 o
   2   5   2     3229.65     3343.06     33.61 o
   3   5   2      421.09      424.60     12.23 o
   4   5   2       92.91       95.19      6.29 o
   5   5   2      176.74      185.99     12.08 o
   6   5   2       96.26       91.60      9.48 o
   7   5   2       51.46       40.55      6.83 o
   8   5   2      118.34      111.10     10.48 o
  -7   6   2       71.96       56.71      8.25 o
  -6   6   2       23.12       12.49      5.37 o
  -5   6   2      275.20      309.66     16.59 o
  -4   6   2      371.00      354.87      9.79 o
  -3   6   2       86.75       78.26      4.72 o
  -2   6   2      764.93      768.81     13.09 o
  -1   6   2      618.18      639.81     10.08 o
   0   6   2      490.18      501.95      8.70 o
   1   6   2      617.92      639.40      9.94 o
   2   6   2      764.73      765.73     13.16 o
   3   6   2       86.92       79.39      4.17 o
   4   6   2      370.92      343.74      8.12 o
   5   6   2      275.49      295.31     16.28 o
   6   6   2       23.17       20.70      6.10 o
   7   6   2       71.96       51.08      7.66 o
  -7   7   2       18.67       18.70      5.91 o
  -6   7   2        4.88       -1.40      4.27 o
  -5   7   2       51.02       57.82      8.04 o
  -4   7   2       13.38        6.98      3.07 o
  -3   7   2        2.56        5.01      2.97 o
  -2   7   2       44.06       39.80      3.91 o
  -1   7   2       31.70       34.87      2.82 o
   0   7   2      256.40      255.08      6.60 o
   1   7   2       31.52       28.81      2.62 o
   2   7   2       43.93       39.34      3.44 o
   3   7   2        2.54        3.93      2.11 o
   4   7   2       13.39       15.19      3.46 o
   5   7   2       51.00       56.83      8.79 o
   6   7   2        4.90       19.25      6.79 o
   7   7   2       18.75       23.47      6.73 o
  -6   8   2       67.67       80.62     10.59 o
  -5   8   2        2.44        3.24      4.60 o
  -4   8   2       68.22       61.88      6.81 o
  -3   8   2      166.83      152.20      6.45 o
  -2   8   2       12.94       14.08      2.27 o
  -1   8   2      278.51      276.06      7.42 o
   0   8   2     1230.15     1270.59     17.31 o
   1   8   2      278.22      276.84      7.43 o
   2   8   2       12.95        9.14      2.05 o
   3   8   2      166.69      154.43      7.07 o
   4   8   2       68.45       61.94      6.29 o
   5   8   2        2.39        0.65      3.08 o
   6   8   2       67.43       72.01     10.06 o
  -5   9   2        3.87        1.86      5.42 o
  -4   9   2       25.28       33.99      4.98 o
  -3   9   2       37.19       36.40      4.00 o
  -2   9   2       77.41       79.48      4.41 o
  -1   9   2       24.96       27.64      2.98 o
   0   9   2      413.01      395.25      9.60 o
   1   9   2       25.06       26.72      2.91 o
   2   9   2       77.47       83.71      4.49 o
   3   9   2       37.24       41.51      4.16 o
   4   9   2       25.06       30.87      3.62 o
   5   9   2        3.89       -2.46      2.97 o
  -3  10   2       23.35       22.77      3.70 o
  -2  10   2       24.93       25.99      3.67 o
  -1  10   2       33.74       38.02      4.12 o
   0  10   2        0.13        5.48      2.16 o
   1  10   2       33.84       31.97      3.36 o
   2  10   2       24.95       27.87      3.72 o
   3  10   2       23.42       23.86      3.57 o
   1   0   3       68.63       65.82      1.85 o
   2   0   3     2005.84     2012.06     18.07 o
   3   0   3      889.64      937.23     11.49 o
   4   0   3      328.85      354.39      6.05 o
   5   0   3      229.93      221.97      4.89 o
   6   0   3      103.85      112.52      4.17 o
   7   0   3        9.83        9.90      6.95 o
   8   0   3      364.59      372.38     12.80 o
   9   0   3      237.12      221.50     14.91 o
  -9   1   3       18.09       20.43      3.99 o
  -8   1   3      230.47      230.69     10.01 o
  -7   1   3       36.69       29.57      3.95 o
  -6   1   3      177.48      182.03      4.04 o
  -5   1   3        2.73        6.39      1.25 o
  -4   1   3      192.91      195.88      5.10 o
  -3   1   3      954.93     1007.71     11.04 o
  -2   1   3     5517.98     5549.71     49.00 o
  -1   1   3     4092.55     3978.82     27.64 o
   0   1   3      260.58      223.13      2.88 o
   1   1   3     4088.11     3983.35     33.63 o
   2   1   3     5517.97     5504.18     38.34 o
   3   1   3      955.78      997.76     10.50 o
   4   1   3      192.56      183.64      3.35 o
   5   1   3        2.74        2.55      0.64 o
   6   1   3      177.44      171.74      6.30 o
   7   1   3       37.01       33.77      3.37 o
   8   1   3      229.60      239.25     14.79 o
   9   1   3       18.09       13.51      4.87 o
  -9   2   3       29.43       28.20      6.10 o
  -8   2   3      172.65      162.04     11.64 o
  -7   2   3      120.13      111.95      5.03 o
  -6   2   3       49.88       43.15      3.17 o
  -5   2   3       33.51       36.94      3.06 o
  -4   2   3       77.40       93.86      6.60 o
  -3   2   3     1457.98     1427.00     28.64 o
  -2   2   3     5414.87     5527.77     75.81 o
  -1   2   3     4823.78     4757.00     79.18 o
   0   2   3        4.96        9.22      0.93 o
   1   2   3     4822.31     4805.23     36.37 o
   2   2   3     5414.27     5535.36     35.20 o
   3   2   3     1457.49     1393.81     14.05 o
   4   2   3       77.02       84.35      2.80 o
   5   2   3       33.44       29.95      4.61 o
   6   2   3       49.79       44.60      5.30 o
   7   2   3      120.31      114.82      6.22 o
   8   2   3      173.01      173.49     12.58 o
   9   2   3       29.60       36.80      7.18 o
  -9   3   3       22.60       22.24      5.43 o
  -8   3   3       15.83       14.85      4.79 o
  -7   3   3      140.40      148.94      7.21 o
  -6   3   3       37.59       37.43      3.78 o
  -5   3   3      148.70      167.54      9.85 o
  -3   3   3     1151.03     1180.38     19.20 o
  -2   3   3      350.31      354.37      9.07 o
  -1   3   3     1097.65     1113.11     15.45 o
   0   3   3      272.29      299.84      4.77 o
   1   3   3     1097.89     1114.61     13.88 o
   2   3   3      350.56      350.89      6.33 o
   3   3   3     1151.19     1171.71     13.72 o
   4   3   3      447.60      442.28      7.52 o
   5   3   3      148.65      158.65      9.72 o
   6   3   3       37.29       27.28      5.06 o
   7   3   3      140.23      129.16      9.32 o
   8   3   3       15.83       20.03      5.48 o
   9   3   3       22.80       20.15      5.86 o
  -8   4   3       65.45       56.34      5.20 o
  -7   4   3       76.95       69.36      6.60 o
  -6   4   3       24.75       25.96      5.08 o
  -5   4   3      271.44      255.26     13.23 o
  -4   4   3      261.65      255.43      9.55 o
  -3   4   3      396.03      388.54      9.95 o
  -2   4   3      573.98      569.72     10.89 o
  -1   4   3      283.35      297.53      7.71 o
   0   4   3       41.07       43.57      2.50 o
   1   4   3      282.83      291.85      6.19 o
   2   4   3      573.85      597.36     12.75 o
   3   4   3      396.30      393.25     13.32 o
   4   4   3      261.54      252.92      5.44 o
   5   4   3      271.72      262.44     13.48 o
   6   4   3       24.58       24.27      5.18 o
   7   4   3       76.90       67.69      7.77 o
   8   4   3       65.23       56.00      7.26 o
  -8   5   3       32.56       38.33      4.60 o
  -7   5   3      170.13      183.20     12.78 o
  -6   5   3       85.16       86.94      8.87 o
  -5   5   3      144.20      143.32     10.65 o
  -4   5   3      301.56      312.37     19.36 o
  -3   5   3        4.11        6.46      1.75 o
  -2   5   3      628.31      625.00     22.32 o
  -1   5   3       51.80       57.90      3.90 o
   0   5   3      537.22      512.46      9.27 o
   1   5   3       51.47       50.50      5.02 o
   2   5   3      627.75      644.23     15.96 o
   3   5   3        4.13        7.92      5.38 o
   4   5   3      301.88      286.72      6.82 o
   5   5   3      143.98      134.32     10.50 o
   6   5   3       85.13       78.57      8.49 o
   7   5   3      169.71      169.18     12.53 o
   8   5   3       32.62       29.84      6.14 o
  -7   6   3       49.67       50.10      7.92 o
  -6   6   3       66.04       65.76      8.61 o
  -5   6   3       98.58       97.67      9.70 o
  -4   6   3       46.46       39.61      5.21 o
  -3   6   3      181.74      160.57      6.60 o
  -2   6   3      411.97      414.24      9.99 o
  -1   6   3      333.34      337.27      8.05 o
   0   6   3        3.53        4.41      1.89 o
   1   6   3      332.98      344.64      8.26 o
   2   6   3      412.06      414.26      7.88 o
   3   6   3      182.03      170.12      6.04 o
   4   6   3       46.39       47.08      4.12 o
   5   6   3       98.13       94.08      9.57 o
   6   6   3       65.99       64.08      8.50 o
   7   6   3       49.80       44.71      7.79 o
  -7   7   3       12.28        8.58      5.08 o
  -6   7   3      201.84      194.48     14.45 o
  -5   7   3       11.81        8.56      4.81 o
  -4   7   3        2.64        6.52      5.09 o
  -3   7   3      170.43      162.86      6.78 o
  -2   7   3      294.76      309.57      8.69 o
  -1   7   3      268.14      271.65      6.88 o
   0   7   3      179.88      197.68      5.85 o
   1   7   3      267.96      275.59      6.88 o
   2   7   3      294.46      301.76      7.20 o
   3   7   3      170.95      161.25      6.32 o
   4   7   3        2.61        2.74      5.74 o
   5   7   3       11.99       21.05      3.88 o
   6   7   3      202.19      200.77     14.72 o
   7   7   3       12.29        4.51      5.08 o
  -6   8   3        1.48        0.61      5.20 o
  -5   8   3      106.29       80.21     10.05 o
  -4   8   3       34.22       32.33      4.72 o
  -3   8   3      427.05      405.58     10.82 o
  -2   8   3       67.44       63.92      3.82 o
  -1   8   3      176.69      175.38      5.93 o
   0   8   3      189.88      198.43      6.33 o
   1   8   3      176.66      183.08      6.05 o
   2   8   3       67.03       70.14      4.39 o
   3   8   3      427.09      440.15      9.46 o
   4   8   3       34.11       30.12      4.71 o
   5   8   3      106.17      109.59     10.04 o
   6   8   3        1.53        4.66      4.98 o
  -5   9   3       11.30        7.31      5.63 o
  -4   9   3       19.26       18.37      4.15 o
  -3   9   3      139.11      125.59      6.63 o
  -2   9   3      206.48      223.27      7.15 o
  -1   9   3       49.22       46.16      3.50 o
   0   9   3      146.99      143.95      6.01 o
   1   9   3       49.16       47.42      3.58 o
   2   9   3      206.05      226.89      7.22 o
   3   9   3      139.11      126.31      6.54 o
   4   9   3       19.30       18.42      3.17 o
   5   9   3       11.30       11.84      4.63 o
  -3  10   3        1.14        4.31      2.45 o
  -2  10   3       90.82       94.02      6.09 o
  -1  10   3       77.19       71.38      4.59 o
   0  10   3       45.31       54.79      4.07 o
   1  10   3       77.08       75.96      5.40 o
   2  10   3       90.52       81.06      5.72 o
   3  10   3        1.13        4.98      2.49 o
   0   0   4       44.66       41.82      2.57 o
   1   0   4     6646.89     6201.20     54.22 o
   2   0   4      256.28      276.92      3.40 o
   3   0   4     1363.76     1239.78     13.27 o
   4   0   4       93.75       92.02      3.05 o
   5   0   4      319.25      343.26     11.11 o
   6   0   4       36.60       40.01      3.62 o
   7   0   4       30.72       40.09      4.42 o
   8   0   4       30.46       26.35      5.42 o
   9   0   4        0.01       -0.33      3.71 o
  -9   1   4        3.80        3.62      2.65 o
  -8   1   4        4.15        9.01      2.83 o
  -7   1   4      178.91      196.85      6.41 o
  -6   1   4       27.11       31.06      1.92 o
  -5   1   4      393.89      418.18      7.35 o
  -4   1   4       95.47      114.98      3.82 o
  -3   1   4      347.06      366.76      8.17 o
  -2   1   4     3890.04     3821.48     22.87 o
  -1   1   4     3930.06     3625.72     22.94 o
   0   1   4     5343.93     4985.20     48.45 o
   1   1   4     3933.52     3636.23     26.11 o
   2   1   4     3891.26     3786.60     27.51 o
   3   1   4      347.29      362.31      5.22 o
   4   1   4       95.41      102.73      4.46 o
   5   1   4      394.01      396.30     10.37 o
   6   1   4       27.08       26.02      1.95 o
   7   1   4      178.80      192.94      7.48 o
   8   1   4        4.06        5.39      3.66 o
   9   1   4        3.83        5.90      4.41 o
  -9   2   4      143.01      160.26     12.35 o
  -8   2   4      109.34      110.85      6.98 o
  -7   2   4      156.72      161.95      6.05 o
  -6   2   4      298.52      315.40      7.91 o
  -5   2   4     1547.99     1606.50     27.65 o
  -4   2   4      286.74      305.92     13.95 o
  -3   2   4      447.80      444.97     10.63 o
  -2   2   4     1075.41      966.41     10.68 o
  -1   2   4     1498.11     1470.59     24.78 o
   0   2   4      763.41      765.02      8.34 o
   1   2   4     1498.73     1501.02     11.49 o
   2   2   4     1074.87      968.41      8.45 o
   3   2   4      449.40      439.23      5.83 o
   4   2   4      286.51      275.59      9.32 o
   5   2   4     1548.36     1485.77     79.39 o
   6   2   4      299.02      302.32     12.89 o
   7   2   4      156.63      155.90      9.46 o
   8   2   4      109.24      116.38     10.74 o
   9   2   4      142.99      162.29     13.14 o
  -9   3   4        1.11        8.48      4.22 o
  -8   3   4      157.12      149.66     11.25 o
  -7   3   4       97.81      106.67      6.14 o
  -6   3   4      154.83      181.72     14.78 o
  -5   3   4        4.35        9.06      2.47 o
  -3   3   4      664.76      671.08     13.07 o
  -2   3   4      769.81      725.44     15.10 o
  -1   3   4      661.38      663.86     13.40 o
   0   3   4      870.86      804.36      9.68 o
   1   3   4      659.83      679.54      6.98 o
   2   3   4      769.56      768.93      9.81 o
   3   3   4      664.36      676.59      7.84 o
   4   3   4     1188.67     1182.49     16.20 o
   5   3   4        4.33        3.31      0.74 o
   6   3   4      154.72      190.76     11.02 o
   7   3   4       97.77       99.64      8.38 o
   8   3   4      157.29      158.54     12.54 o
   9   3   4        1.10        6.09      4.32 o
  -8   4   4       91.99       92.44      6.41 o
  -7   4   4       85.38       74.68      5.52 o
  -6   4   4      167.18      162.01      7.38 o
  -5   4   4      143.11      161.53     10.69 o
  -4   4   4       19.11       23.32      1.97 o
  -3   4   4      106.51      105.80      5.03 o
  -2   4   4     1084.89     1074.26     16.51 o
  -1   4   4     1095.74     1121.50     17.01 o
   0   4   4      736.57      740.96     10.55 o
   1   4   4     1096.83     1149.85     14.22 o
   2   4   4     1086.32     1090.86     18.74 o
   3   4   4      105.95      105.84      3.91 o
   4   4   4       19.15       20.09      2.58 o
   5   4   4      143.16      137.14      9.97 o
   6   4   4      167.43      178.43     11.67 o
   7   4   4       85.81       79.68      8.31 o
   8   4   4       91.95       72.63      8.09 o
  -8   5   4       49.39       48.61      5.00 o
  -7   5   4       10.38       18.20      3.40 o
  -6   5   4       70.66       78.39      8.53 o
  -5   5   4        9.42        8.61      4.57 o
  -4   5   4      358.63      361.33     17.90 o
  -3   5   4      385.15      375.52      9.21 o
  -2   5   4     1082.29     1042.62     17.48 o
  -1   5   4      112.98      127.22      5.48 o
   0   5   4        8.96        7.35      1.77 o
   1   5   4      113.03      121.14      8.03 o
   2   5   4     1082.59     1066.39     19.63 o
   3   5   4      384.58      384.24     11.53 o
   4   5   4      357.91      358.49     11.55 o
   5   5   4        9.43       16.00      5.33 o
   6   5   4       70.89       62.86      7.85 o
   7   5   4       10.35       22.19      5.86 o
   8   5   4       49.17       46.36      7.15 o
  -7   6   4       53.78       71.05      9.04 o
  -6   6   4       24.94       13.03      4.60 o
  -5   6   4       85.88       97.26      9.72 o
  -4   6   4      246.83      270.33     14.90 o
  -3   6   4      111.18      109.69      5.50 o
  -2   6   4      455.74      459.49     21.49 o
  -1   6   4      102.48       97.21      4.40 o
   0   6   4      199.82      211.94      6.33 o
   1   6   4      102.49       95.01      4.46 o
   2   6   4      455.46      471.61      9.99 o
   3   6   4      111.23      127.27      7.20 o
   4   6   4      246.73      249.40      7.12 o
   5   6   4       85.90       87.67      6.66 o
   6   6   4       25.24       27.83      6.28 o
   7   6   4       53.67       64.52      9.04 o
  -7   7   4       76.76       67.30      9.17 o
  -6   7   4       68.56       55.04      8.42 o
  -5   7   4       31.21       38.90      7.12 o
  -4   7   4      438.56      440.55     20.54 o
  -3   7   4      376.92      339.21     10.47 o
  -2   7   4      104.78      104.91      6.00 o
  -1   7   4      372.98      376.08      8.15 o
   0   7   4      211.05      215.98      6.11 o
   1   7   4      372.76      381.30      8.19 o
   2   7   4      105.23      110.33      4.45 o
   3   7   4      377.38      371.61      8.03 o
   4   7   4      439.29      439.84     14.44 o
   5   7   4       31.21       29.98      5.31 o
   6   7   4       68.77       82.93     10.21 o
   7   7   4       77.04       70.00      9.67 o
  -6   8   4       39.85       47.21      8.70 o
  -5   8   4       28.24       32.93      7.30 o
  -4   8   4      118.66      129.63     12.10 o
  -3   8   4      290.99      275.12      8.65 o
  -2   8   4      209.98      202.26      6.38 o
  -1   8   4       31.56       32.64      3.63 o
   0   8   4       54.88       64.87      3.82 o
   1   8   4       31.56       33.96      2.93 o
   2   8   4      209.84      213.16      6.53 o
   3   8   4      290.41      286.76      7.59 o
   4   8   4      118.49      120.72      6.22 o
   5   8   4       28.19       33.59      5.38 o
   6   8   4       39.88       30.66      7.23 o
  -5   9   4       93.03      106.93     12.20 o
  -4   9   4       31.89       29.21      7.36 o
  -3   9   4       14.87       15.66      2.97 o
  -2   9   4       11.34       11.93      2.38 o
  -1   9   4       59.89       63.77      3.99 o
   0   9   4        4.38        5.18      2.11 o
   1   9   4       59.96       66.46      4.11 o
   2   9   4       11.35       13.98      2.33 o
   3   9   4       14.92       17.22      2.99 o
   4   9   4       31.96       29.14      4.22 o
   5   9   4       93.28       95.94     11.92 o
  -3  10   4       84.68       82.45      5.89 o
  -2  10   4       19.46       23.06      4.02 o
  -1  10   4       14.28       13.23      2.43 o
   0  10   4       13.61       11.61      2.49 o
   1  10   4       14.22       15.54      2.72 o
   2  10   4       19.43       18.76      3.42 o
   3  10   4       84.51       79.07      5.63 o
   1   0   5     2640.58     2411.07     20.78 o
   2   0   5     5267.50     5236.10     42.21 o
   3   0   5       22.48       17.72      1.21 o
   4   0   5      850.09      857.41     10.64 o
   5   0   5        0.06        1.68      1.18 o
   6   0   5      923.75      944.09     12.84 o
   7   0   5      143.82      149.99     10.93 o
   8   0   5      147.62      169.44     12.49 o
   9   0   5       19.53       16.93      5.24 o
  -9   1   5       26.25       23.96      6.02 o
  -8   1   5      100.96       98.00      6.71 o
  -7   1   5      671.62      658.63     12.22 o
  -6   1   5      344.56      350.50      6.31 o
  -5   1   5      203.24      205.20      5.14 o
  -4   1   5        0.73        2.31      1.13 o
  -3   1   5      446.76      444.67      7.61 o
  -2   1   5     1601.21     1597.16     12.01 o
  -1   1   5     2853.68     2776.12     24.09 o
   0   1   5      272.11      219.14      5.94 o
   1   1   5     2855.21     2766.83     18.36 o
   2   1   5     1599.66     1616.40     13.65 o
   3   1   5      446.52      450.51      7.87 o
   4   1   5        0.74        1.92      0.88 o
   5   1   5      202.36      193.51      6.31 o
   6   1   5      344.95      341.21      7.28 o
   7   1   5      671.37      667.98     14.92 o
   8   1   5      100.94      107.39     10.15 o
   9   1   5       26.27       25.25      5.82 o
  -9   2   5        0.68        2.07      3.48 o
  -8   2   5      128.11      137.16      7.73 o
  -7   2   5      339.47      351.07      8.97 o
  -6   2   5      223.69      216.33      7.80 o
  -5   2   5      353.22      357.11      9.74 o
  -4   2   5       14.53       20.65      2.50 o
  -3   2   5      372.71      384.05      5.99 o
  -2   2   5      531.33      497.80      7.27 o
  -1   2   5      290.35      276.95      8.29 o
   0   2   5     2168.24     2043.87     21.60 o
   1   2   5      290.16      275.67      3.23 o
   2   2   5      530.56      493.68      6.19 o
   3   2   5      373.30      371.56      5.21 o
   4   2   5       14.63       15.54      1.24 o
   5   2   5      354.13      317.45     10.78 o
   6   2   5      223.83      211.96     10.90 o
   7   2   5      339.47      338.08     14.33 o
   8   2   5      128.52      137.92     11.59 o
   9   2   5        0.67        6.53      4.38 o
  -9   3   5       51.95       48.65      7.33 o
  -8   3   5      146.81      155.12     11.54 o
  -7   3   5      238.07      240.23      9.22 o
  -6   3   5      109.97      102.02      5.76 o
  -5   3   5        7.69       11.22      3.23 o
  -4   3   5      522.24      536.62     10.73 o
  -3   3   5      569.69      578.12     12.55 o
  -2   3   5      124.82      127.53      5.65 o
  -1   3   5     1244.50     1297.98     21.89 o
   0   3   5      748.97      744.96      9.16 o
   1   3   5     1244.47     1305.74      9.91 o
   2   3   5      125.00      125.37      4.17 o
   3   3   5      569.70      568.93      7.29 o
   4   3   5      522.01      513.28     12.18 o
   5   3   5        7.65        6.10      3.86 o
   6   3   5      110.23      108.34      8.51 o
   7   3   5      238.34      236.23     12.81 o
   8   3   5      146.66      150.17     10.57 o
   9   3   5       51.94       53.63      8.14 o
  -8   4   5       36.77       36.06      4.41 o
  -7   4   5      101.19       99.77      6.24 o
  -6   4   5       83.45       79.56      6.98 o
  -4   4   5      443.54      417.20      9.82 o
  -3   4   5       99.38       91.90      5.00 o
  -2   4   5      503.55      497.18     13.04 o
  -1   4   5      884.48      934.75     15.17 o
   0   4   5      571.95      621.46      9.54 o
   1   4   5      883.82      951.72     14.08 o
   2   4   5      504.13      502.63     14.35 o
   3   4   5       99.13       98.69      3.52 o
   4   4   5      444.59      408.88      7.89 o
   5   4   5       69.03       73.49      7.83 o
   6   4   5       83.57       77.33      7.84 o
   7   4   5      101.42      105.74      9.58 o
   8   4   5       36.72       31.43      5.89 o
  -8   5   5       60.94       55.31      5.26 o
  -7   5   5      348.01      333.07     11.79 o
  -6   5   5       13.50       13.62      4.62 o
  -5   5   5      258.67      248.69     14.08 o
  -4   5   5       31.05       28.91      2.92 o
  -3   5   5      168.78      164.19      7.59 o
  -2   5   5      160.03      146.60      5.87 o
  -1   5   5       46.08       54.46      3.92 o
   0   5   5      213.81      212.87      5.80 o
   1   5   5       46.27       52.88      3.36 o
   2   5   5      160.04      147.22      4.97 o
   3   5   5      168.58      160.32      7.44 o
   4   5   5       30.95       27.00      4.13 o
   5   5   5      258.72      253.70     14.29 o
   6   5   5       13.50       14.94      5.12 o
   7   5   5      348.19      341.46     17.87 o
   8   5   5       60.82       62.27      8.59 o
  -7   6   5       37.85       34.94      4.26 o
  -6   6   5       38.79       42.67      7.19 o
  -5   6   5      104.09      111.42     10.37 o
  -4   6   5       60.58       55.48      7.47 o
  -3   6   5       43.05       41.93      6.24 o
  -2   6   5      253.87      237.35      8.19 o
  -1   6   5      416.27      405.33     12.47 o
   0   6   5       43.13       53.28      3.44 o
   1   6   5      416.17      419.71     11.43 o
   2   6   5      253.60      246.14      7.10 o
   3   6   5       43.19       51.27      5.07 o
   4   6   5       60.88       63.90      5.62 o
   5   6   5      104.14      100.43      6.94 o
   6   6   5       38.87       36.63      7.07 o
   7   6   5       37.85       27.86      6.62 o
  -7   7   5       10.56        8.68      5.84 o
  -6   7   5      170.87      159.45     13.32 o
  -5   7   5       94.93       96.69     10.38 o
  -4   7   5        5.29        7.88      5.30 o
  -3   7   5       80.68       71.12      4.97 o
  -2   7   5      557.10      558.74     14.01 o
  -1   7   5       60.53       60.75      4.45 o
   0   7   5       17.13       23.14      2.82 o
   1   7   5       60.83       56.52      3.87 o
   2   7   5      557.42      570.12     11.93 o
   3   7   5       80.50       72.96      3.66 o
   4   7   5        5.33        8.48      3.41 o
   5   7   5       94.96       92.42     12.01 o
   6   7   5      170.84      151.83     12.91 o
   7   7   5       10.52       17.59      5.96 o
  -6   8   5        6.72        1.83      5.15 o
  -5   8   5      157.16      196.29     15.02 o
  -4   8   5       26.56       33.43      7.34 o
  -3   8   5      511.18      486.46     25.91 o
  -2   8   5      375.59      386.81      9.95 o
  -1   8   5      202.84      197.72      7.18 o
   0   8   5        4.52        5.62      2.00 o
   1   8   5      202.84      188.21      6.15 o
   2   8   5      375.20      370.39      8.62 o
   3   8   5      511.44      499.56     10.17 o
   4   8   5       26.60       28.07      3.38 o
   5   8   5      157.05      165.93     10.01 o
   6   8   5        6.72        8.73      5.64 o
  -4   9   5       20.00       22.83      6.62 o
  -3   9   5        6.10        5.26      2.41 o
  -2   9   5      327.51      321.00     12.40 o
  -1   9   5      174.39      171.44      6.41 o
   0   9   5       12.82       12.59      2.39 o
   1   9   5      174.51      171.04      7.77 o
   2   9   5      327.09      323.88      8.68 o
   3   9   5        6.09        4.04      2.38 o
   4   9   5       19.97       18.10      5.70 o
  -2  10   5       46.06       41.50      4.35 o
  -1  10   5       10.98       10.78      2.39 o
   0  10   5       14.58        9.71      2.42 o
   1  10   5       11.02        8.11      2.23 o
   2  10   5       46.11       41.48      4.28 o
   0   0   6     1342.42     1247.15     22.57 o
   1   0   6      681.58      682.31      8.14 o
   2   0   6      661.71      634.07      6.13 o
   3   0   6      406.30      397.02      5.79 o
   4   0   6      373.64      365.52      7.72 o
   5   0   6      243.66      246.63      9.33 o
   6   0   6      947.08      947.58     21.12 o
   7   0   6       15.66       17.55      4.84 o
   8   0   6       17.95       21.86      5.74 o
   9   0   6      178.43      183.39     13.89 o
  -9   1   6       56.13       63.23      8.41 o
  -8   1   6      195.85      213.19     13.91 o
  -7   1   6      185.50      186.45      7.26 o
  -6   1   6       67.28       67.72      3.31 o
  -5   1   6      196.10      202.31      5.25 o
  -4   1   6      575.57      580.15      9.06 o
  -3   1   6      324.49      329.29     10.18 o
  -2   1   6      965.28      921.64     10.45 o
  -1   1   6      762.04      743.63     11.16 o
   0   1   6      230.66      223.53      7.70 o
   1   1   6      763.13      726.18      6.36 o
   2   1   6      964.94      932.27      8.13 o
   3   1   6      324.13      324.50      7.28 o
   4   1   6      575.02      555.59      8.01 o
   5   1   6      196.32      185.59      4.31 o
   6   1   6       67.25       64.61      5.78 o
   7   1   6      185.69      196.32      7.80 o
   8   1   6      196.02      231.79     14.95 o
   9   1   6       56.14       50.34      7.68 o
  -9   2   6      128.21      142.39     12.23 o
  -8   2   6       26.33       32.87      4.23 o
  -7   2   6      329.07      344.56      8.88 o
  -6   2   6      847.04      853.80     17.45 o
  -5   2   6      416.61      400.03      7.44 o
  -4   2   6       57.34       58.31      2.65 o
  -3   2   6      233.76      241.02      4.71 o
  -2   2   6     1151.59     1201.43     12.34 o
  -1   2   6      185.63      161.92      6.89 o
   0   2   6      116.03      113.74      3.23 o
   1   2   6      185.15      163.92      3.05 o
   2   2   6     1151.28     1181.37     11.55 o
   3   2   6      233.73      236.76      4.24 o
   4   2   6       56.97       53.80      3.57 o
   5   2   6      415.23      392.55      8.41 o
   6   2   6      846.64      823.95     23.10 o
   7   2   6      328.86      324.78     14.11 o
   8   2   6       26.40       32.75      6.63 o
   9   2   6      128.51      140.42     12.53 o
  -9   3   6       18.89       29.66      5.92 o
  -8   3   6        0.12        1.45      2.64 o
  -7   3   6      274.15      288.37     10.62 o
  -6   3   6      285.50      296.81      9.66 o
  -5   3   6      332.71      328.95      9.35 o
  -4   3   6      355.53      355.49      6.28 o
  -3   3   6      396.15      410.69     10.62 o
  -2   3   6       65.07       52.52      3.93 o
  -1   3   6      570.31      537.75     14.18 o
   0   3   6        8.85       14.91      1.29 o
   1   3   6      571.09      545.78      5.87 o
   2   3   6       64.87       61.98      3.32 o
   3   3   6      395.22      397.65      6.09 o
   4   3   6      355.52      342.42      5.43 o
   5   3   6      332.28      332.00     14.53 o
   6   3   6      285.59      276.31     13.68 o
   7   3   6      274.02      280.23     14.36 o
   8   3   6        0.12        4.03      3.55 o
   9   3   6       18.87       15.72      5.69 o
  -8   4   6      396.57      398.97     54.93 o
  -7   4   6      205.36      201.64      8.73 o
  -6   4   6       82.33       90.21      5.61 o
  -5   4   6      823.27      802.12     21.51 o
  -4   4   6      485.88      498.51     11.81 o
  -3   4   6      249.02      259.24      8.81 o
  -2   4   6      114.80      102.06      5.99 o
  -1   4   6      334.24      345.28     12.19 o
   0   4   6       45.05       38.05      2.43 o
   1   4   6      334.00      338.98      5.43 o
   2   4   6      114.45      109.44      5.49 o
   3   4   6      248.52      256.67      6.29 o
   4   4   6      485.56      469.64      7.02 o
   5   4   6      823.00      805.78     25.24 o
   6   4   6       82.18       91.23      8.81 o
   7   4   6      205.75      210.33     13.35 o
   8   4   6      396.32      408.02     19.15 o
  -8   5   6        4.98        7.01      2.85 o
  -7   5   6      196.40      188.40      8.84 o
  -6   5   6      246.97      233.36      9.11 o
  -4   5   6      202.76      205.26      7.78 o
  -3   5   6      134.24      132.23      7.06 o
  -2   5   6      410.17      395.27     32.84 o
  -1   5   6      305.59      322.20      8.86 o
   0   5   6       48.54       45.86      3.09 o
   1   5   6      305.86      315.18      7.18 o
   2   5   6      410.22      407.75      8.44 o
   3   5   6      134.44      133.94      7.06 o
   4   5   6      201.97      207.06     13.37 o
   5   5   6      207.50      187.71      8.80 o
   6   5   6      247.20      236.62     14.41 o
   7   5   6      196.52      180.01     13.27 o
   8   5   6        5.02        4.27      4.11 o
  -7   6   6      221.59      246.22     16.06 o
  -6   6   6      126.02      137.89     11.71 o
  -5   6   6      160.00      156.54     11.87 o
  -3   6   6      500.52      478.51     15.09 o
  -2   6   6      502.73      488.23     12.16 o
  -1   6   6       47.18       55.15      4.52 o
   0   6   6      173.99      172.92      5.81 o
   1   6   6       46.90       57.64      3.68 o
   2   6   6      502.80      498.16     11.35 o
   3   6   6      499.57      490.41     14.11 o
   4   6   6      250.74      254.43     10.47 o
   5   6   6      159.90      139.55      8.14 o
   6   6   6      126.21      113.00     11.02 o
   7   6   6      221.70      224.93     15.47 o
  -6   7   6       95.27       90.36     10.32 o
  -5   7   6      106.15      114.05     11.14 o
  -4   7   6      116.02      125.47     11.22 o
  -3   7   6       82.75       82.33      6.86 o
  -2   7   6       51.16       53.87      4.63 o
  -1   7   6      121.54      122.59      6.91 o
   0   7   6       57.32       65.91      4.11 o
   1   7   6      121.83      121.84      5.38 o
   2   7   6       51.03       52.16      3.76 o
   3   7   6       82.31       88.23      8.61 o
   4   7   6      116.39      117.73     17.55 o
   5   7   6      106.15      105.81     13.25 o
   6   7   6       95.31       94.27     10.62 o
  -6   8   6       12.42       16.64      6.18 o
  -5   8   6        8.43       19.64      6.54 o
  -4   8   6       30.11       29.94      6.96 o
  -3   8   6       31.89       31.67      6.43 o
  -2   8   6      223.38      232.78      9.84 o
  -1   8   6      266.78      278.61      9.14 o
   0   8   6       82.95       94.21      5.09 o
   1   8   6      267.17      279.73      8.77 o
   2   8   6      223.62      227.09      6.76 o
   3   8   6       31.71       33.46      2.96 o
   4   8   6       30.09       31.38      3.48 o
   5   8   6        8.27        9.98      4.21 o
   6   8   6       12.44        7.29      5.48 o
  -4   9   6        4.61       13.11      5.70 o
  -3   9   6       61.02       72.51      8.21 o
  -2   9   6       98.97      103.33      5.18 o
  -1   9   6       46.85       51.76      3.73 o
   0   9   6       81.44       95.95      6.06 o
   1   9   6       46.95       44.39      3.52 o
   2   9   6       99.21      106.92      5.03 o
   3   9   6       61.07       69.44      4.91 o
   4   9   6        4.67       16.09      4.08 o
  -2  10   6       20.91       23.92      4.02 o
  -1  10   6      130.06      125.10      6.69 o
   0  10   6        0.49        3.72      2.09 o
   1  10   6      129.98      142.36      9.08 o
   2  10   6       20.96       22.39      4.52 o
   1   0   7      977.84      998.82     10.61 o
   2   0   7     1254.93     1280.03     14.46 o
   3   0   7      190.63      199.54      4.40 o
   4   0   7      350.70      331.33     11.07 o
   5   0   7      449.28      465.53     13.95 o
   6   0   7        8.43       11.68      2.43 o
   7   0   7      316.41      326.10     16.45 o
   8   0   7      214.86      219.42     14.43 o
   9   0   7       15.83       27.33      6.38 o
  -9   1   7        9.01       14.75      5.55 o
  -8   1   7       91.07       99.51      9.73 o
  -7   1   7      111.06      112.26      6.82 o
  -6   1   7      835.07      855.64     19.12 o
  -5   1   7      148.52      154.07      5.66 o
  -4   1   7      114.39      126.81      4.86 o
  -3   1   7     4021.92     4108.28     67.47 o
  -2   1   7      848.68      855.95     12.31 o
  -1   1   7      142.75      149.14      4.63 o
   0   1   7      151.34      161.49      4.95 o
   1   1   7      142.02      145.75      3.02 o
   2   1   7      848.64      849.41      6.82 o
   3   1   7     4023.06     4151.45     36.47 o
   4   1   7      113.99      122.93      4.41 o
   5   1   7      148.85      139.66      4.81 o
   6   1   7      836.97      823.93     21.96 o
   7   1   7      110.75      114.11      6.13 o
   8   1   7       90.85       89.32      9.53 o
   9   1   7        9.05        4.76      4.07 o
  -9   2   7      199.91      205.48     14.81 o
  -8   2   7       85.35       89.34     10.91 o
  -7   2   7       76.91       84.34      4.51 o
  -6   2   7       73.84       83.09      5.24 o
  -5   2   7      299.38      297.30      6.49 o
  -4   2   7      123.10      126.53      3.94 o
  -3   2   7     1447.74     1432.91     13.25 o
  -2   2   7      320.75      336.59      5.16 o
  -1   2   7      870.51      909.51     39.00 o
   0   2   7       37.45       35.42      1.82 o
   1   2   7      869.74      898.19      9.45 o
   2   2   7      320.37      333.20      6.19 o
   3   2   7     1447.11     1397.43     13.59 o
   4   2   7      122.62      121.66      3.50 o
   5   2   7      298.40      287.88      7.04 o
   6   2   7       73.63       74.42      7.04 o
   7   2   7       76.51       75.74      7.32 o
   8   2   7       84.96       95.81     10.00 o
   9   2   7      199.53      200.55     15.00 o
  -8   3   7       19.23       21.44      4.80 o
  -7   3   7      185.55      202.96     10.27 o
  -6   3   7      277.90      287.72      9.50 o
  -5   3   7       51.16       54.61      3.89 o
  -4   3   7      996.54     1009.56     13.11 o
  -3   3   7      498.55      513.33      9.21 o
  -2   3   7       84.23       84.35      2.92 o
  -1   3   7     2050.98     2032.76     36.31 o
   0   3   7     1012.60     1038.36     18.72 o
   1   3   7     2051.81     2131.70     18.07 o
   2   3   7       84.05       81.69      4.43 o
   3   3   7      499.48      499.28      8.61 o
   4   3   7      997.86      966.86     18.46 o
   5   3   7       51.37       48.09      6.53 o
   6   3   7      278.32      277.19     13.84 o
   7   3   7      185.82      183.82     11.64 o
  -8   4   7      164.88      158.48     10.25 o
  -7   4   7      145.01      156.30      7.69 o
  -6   4   7        7.51        8.07      2.80 o
  -5   4   7      435.65      407.14     14.31 o
  -4   4   7      367.33      363.61      7.78 o
  -3   4   7       34.28       35.58      3.60 o
  -2   4   7      379.18      359.16     11.96 o
  -1   4   7      353.18      352.32     16.09 o
   0   4   7       24.57       29.88      2.21 o
   1   4   7      353.19      358.99      5.69 o
   2   4   7      378.71      378.55     11.33 o
   3   4   7       34.70       38.28      3.84 o
   4   4   7      366.23      360.16      7.63 o
   5   4   7      434.78      421.36     17.81 o
   6   4   7        7.54        8.88      4.44 o
   7   4   7      145.48      131.00     10.83 o
   8   4   7      164.45      179.88     12.83 o
  -8   5   7        3.66        7.51      4.42 o
  -7   5   7      139.58      156.76      7.93 o
  -6   5   7       63.36       53.96      4.63 o
  -5   5   7      121.32      109.55      7.32 o
  -4   5   7      129.23      122.79      6.36 o
  -3   5   7      332.12      298.42     10.99 o
  -2   5   7      229.99      225.15     10.16 o
  -1   5   7      130.53      136.56      8.44 o
   0   5   7     1274.04     1341.14     20.41 o
   1   5   7      130.34      134.26      6.29 o
   2   5   7      230.45      241.85      8.20 o
   3   5   7      332.59      330.28     10.85 o
   4   5   7      128.84      133.62      7.35 o
   5   5   7      120.90      113.87      6.91 o
   6   5   7       63.42       46.44      7.43 o
   7   5   7      138.94      131.76     11.48 o
   8   5   7        3.62        7.86      4.62 o
  -7   6   7       32.29       34.55      6.94 o
  -6   6   7       64.03       75.61      8.95 o
  -3   6   7      300.99      278.86     11.53 o
  -2   6   7      176.09      173.10      7.19 o
  -1   6   7      128.08      128.52      6.21 o
   0   6   7      448.09      468.92      9.80 o
   1   6   7      127.79      131.01      5.13 o
   2   6   7      176.07      169.07      5.82 o
   3   6   7      300.46      295.38      7.92 o
   4   6   7      320.86      316.34     11.78 o
   5   6   7       33.72       33.77      4.88 o
   6   6   7       64.09       79.33      9.34 o
   7   6   7       32.20       55.72      8.68 o
  -6   7   7       71.31       77.64      9.77 o
  -5   7   7      232.17      215.41     14.93 o
  -3   7   7      194.57      185.44     10.03 o
  -2   7   7      257.92      241.57      9.19 o
  -1   7   7      138.10      138.86      5.70 o
   0   7   7       45.57       50.03      3.59 o
   1   7   7      137.49      135.51      5.71 o
   2   7   7      258.36      261.82      7.89 o
   3   7   7      194.65      184.81      6.83 o
   4   7   7        4.03        3.67      1.89 o
   5   7   7      231.69      234.84     11.18 o
   6   7   7       70.72       59.87      9.11 o
  -5   8   7        4.28        6.89      5.72 o
  -4   8   7        3.82        7.57      5.62 o
  -3   8   7      181.05      211.19     14.91 o
  -2   8   7       24.73       25.59      4.11 o
  -1   8   7       76.72       84.74      4.85 o
   0   8   7       42.29       41.05      3.64 o
   1   8   7       76.46       79.04      4.81 o
   2   8   7       24.90       25.12      3.45 o
   3   8   7      181.78      177.71      6.01 o
   4   8   7        3.87        4.53      3.81 o
   5   8   7        4.23        1.58      3.22 o
  -4   9   7        4.08        9.64      5.09 o
  -3   9   7      113.74      123.68      8.11 o
  -2   9   7      248.69      255.00     11.28 o
  -1   9   7       82.88       76.71      4.97 o
   0   9   7      177.90      188.82      9.07 o
   1   9   7       82.76       85.87      4.57 o
   2   9   7      248.28      249.93      9.69 o
   3   9   7      114.06       95.25      7.66 o
   4   9   7        4.13        9.39      3.77 o
  -2  10   7        1.60       -0.19      2.41 o
  -1  10   7       42.86       38.76      3.89 o
   0  10   7        0.01       -0.63      1.95 o
   1  10   7       42.93       37.96      4.31 o
   2  10   7        1.55       -0.01      3.03 o
   0   0   8     2136.15     1888.43     33.35 o
   1   0   8      532.68      546.38      7.12 o
   2   0   8     6187.02     5989.29     60.61 o
   3   0   8      225.46      215.96      5.71 o
   4   0   8      213.75      217.48      9.32 o
   5   0   8       52.12       55.15      5.16 o
   6   0   8      444.10      446.52     13.87 o
   7   0   8      313.52      286.43     15.44 o
   8   0   8       26.02       28.22      6.36 o
   9   0   8        0.64        5.59      4.19 o
  -9   1   8      133.46      160.94     13.17 o
  -8   1   8       17.42       20.55      5.44 o
  -7   1   8      133.00      117.87      9.98 o
  -6   1   8      834.84      843.10     17.69 o
  -5   1   8      624.98      633.99     22.30 o
  -4   1   8       10.68       12.11      2.10 o
  -3   1   8      514.92      513.38      9.72 o
  -2   1   8     3146.28     3336.25     29.93 o
  -1   1   8     2668.88     2762.06     32.04 o
   0   1   8      603.84      606.90     10.96 o
   1   1   8     2668.42     2721.34     30.56 o
   2   1   8     3145.26     3372.40     25.29 o
   3   1   8      515.18      500.39      7.48 o
   4   1   8       10.66       10.79      1.76 o
   5   1   8      624.72      598.90     17.92 o
   6   1   8      835.39      785.30     21.68 o
   7   1   8      132.68      116.72      8.14 o
   8   1   8       17.52       19.17      5.38 o
   9   1   8      133.62      165.28     13.54 o
  -9   2   8       14.47       18.81      5.80 o
  -8   2   8       21.04       28.00      5.69 o
  -7   2   8      285.81      322.37     16.19 o
  -6   2   8      343.43      359.51     10.69 o
  -5   2   8      919.40      955.74     21.42 o
  -4   2   8      371.87      375.80      7.10 o
  -3   2   8      751.20      777.91     11.13 o
  -2   2   8      168.51      182.75      7.14 o
  -1   2   8     1735.96     1663.30     32.29 o
   0   2   8     4845.36     4920.94    120.03 o
   1   2   8     1736.74     1590.30     16.66 o
   2   2   8      168.08      181.79      5.86 o
   3   2   8      751.90      775.83     10.95 o
   4   2   8      371.58      340.77      8.07 o
   5   2   8      919.55      876.70     23.95 o
   6   2   8      343.30      353.05     14.71 o
   7   2   8      284.93      280.09     13.57 o
   8   2   8       20.86       21.46      5.68 o
   9   2   8       14.55       15.09      5.24 o
  -8   3   8        9.30        8.37      3.62 o
  -7   3   8      172.38      190.46      6.81 o
  -6   3   8       20.15       22.88      3.14 o
  -5   3   8      223.52      225.15      7.54 o
  -4   3   8      157.93      156.69      4.29 o
  -3   3   8      280.26      271.93      6.40 o
  -2   3   8      180.78      171.70      7.68 o
  -1   3   8      842.16      896.46     20.91 o
   0   3   8       11.78        9.85      2.32 o
   1   3   8      840.78      910.72      9.53 o
   2   3   8      181.03      175.51      3.98 o
   3   3   8      280.41      258.00      8.35 o
   4   3   8      158.40      149.72      5.45 o
   5   3   8      223.83      235.54     12.60 o
   6   3   8       19.96       26.48      5.37 o
   7   3   8      172.27      169.73     11.27 o
  -8   4   8      251.82      256.02     11.39 o
  -7   4   8       76.39       87.32      5.82 o
  -6   4   8       91.48       78.15      6.71 o
  -5   4   8      295.64      290.25     11.62 o
  -4   4   8       36.58       38.32      2.71 o
  -3   4   8      143.98      157.33      4.82 o
  -2   4   8      547.33      515.34     15.10 o
  -1   4   8      197.19      217.50      9.90 o
   0   4   8      105.98      107.44      2.43 o
   1   4   8      196.89      212.28      4.12 o
   2   4   8      547.56      525.10      8.71 o
   3   4   8      143.63      160.16      7.16 o
   4   4   8       36.48       37.50      4.22 o
   5   4   8      295.74      303.18     15.24 o
   6   4   8       91.49       86.87      8.69 o
   7   4   8       76.42       72.77      8.33 o
   8   4   8      251.39      257.98     15.36 o
  -8   5   8       20.76       35.04      6.90 o
  -7   5   8       44.66       48.03      6.96 o
  -6   5   8       19.63       23.15      4.09 o
  -5   5   8       99.84       91.01      6.55 o
  -4   5   8      585.40      557.91     15.05 o
  -3   5   8        3.38        4.57      2.74 o
  -2   5   8       79.36       75.77      6.17 o
  -1   5   8      316.29      326.98      9.14 o
   0   5   8      281.19      293.93      7.00 o
   1   5   8      316.12      329.99      7.91 o
   2   5   8       79.08       74.39      3.76 o
   3   5   8        3.30        4.99      2.75 o
   4   5   8      585.84      594.78     15.62 o
   5   5   8       99.84       98.79      6.70 o
   6   5   8       19.43       10.05      4.48 o
   7   5   8       44.62       56.05      8.12 o
   8   5   8       20.63       33.73      6.59 o
  -7   6   8       50.01       52.72      8.39 o
  -6   6   8       57.19       56.21      8.32 o
  -3   6   8      680.99      654.13     18.95 o
  -2   6   8      152.95      159.88      9.43 o
  -1   6   8       83.33       78.82      5.04 o
   0   6   8      322.58      323.71      8.06 o
   1   6   8       83.24       86.61      4.25 o
   2   6   8      152.82      158.06      5.67 o
   3   6   8      681.00      675.41     12.41 o
   4   6   8      143.18      145.23      8.13 o
   5   6   8      167.74      174.98      9.19 o
   6   6   8       57.42       56.48      8.37 o
   7   6   8       50.02       56.85      8.78 o
  -6   7   8       32.97       35.68      7.22 o
  -5   7   8        6.01        3.98      4.48 o
  -3   7   8       47.32       50.93      5.72 o
  -2   7   8       29.19       35.83      4.89 o
  -1   7   8      159.59      172.06      6.33 o
   0   7   8       21.89       21.93      4.01 o
   1   7   8      160.05      160.15      7.32 o
   2   7   8       29.18       32.70      3.11 o
   3   7   8       47.16       50.90      4.52 o
   4   7   8      265.99      255.93     11.35 o
   5   7   8        5.95       11.51      3.51 o
   6   7   8       33.16       41.06      7.36 o
  -5   8   8       11.44       16.86      6.17 o
  -4   8   8      180.95      188.23     14.47 o
  -2   8   8       59.69       52.34      3.98 o
  -1   8   8       63.42       65.31      4.69 o
   0   8   8      115.30      118.57      5.71 o
   1   8   8       63.14       59.84      4.22 o
   2   8   8       59.70       58.08      4.21 o
   3   8   8      342.11      328.62     13.27 o
   4   8   8      180.97      169.02      9.85 o
   5   8   8       11.47       17.86      6.51 o
  -4   9   8       17.51       25.25      7.59 o
  -3   9   8      102.40      116.37      8.07 o
  -2   9   8      120.44      131.65     10.77 o
  -1   9   8       74.22       77.30      5.74 o
   0   9   8      160.16      156.48      7.01 o
   1   9   8       74.04       77.20      5.10 o
   2   9   8      120.97      117.37      6.46 o
   3   9   8      102.33      103.07      8.07 o
   4   9   8       17.56       11.36      3.84 o
  -1  10   8      111.92      111.55      5.60 o
   0  10   8       27.37       31.52      3.98 o
   1  10   8      112.09      122.06      6.96 o
   1   0   9       17.49       23.12      1.40 o
   2   0   9     1575.40     1539.44     22.16 o
   3   0   9      451.89      444.24     12.96 o
   4   0   9       69.47       65.48      5.68 o
   5   0   9      696.95      647.00     18.32 o
   6   0   9     1638.01     1654.12     34.19 o
   7   0   9       33.58       30.53      5.91 o
   8   0   9       24.52       22.95      5.68 o
   9   0   9       29.46       34.94      6.99 o
  -9   1   9        2.75        3.76      4.57 o
  -8   1   9       56.71       52.59      7.47 o
  -7   1   9       65.09       74.56      8.13 o
  -6   1   9      184.70      189.69      7.09 o
  -5   1   9      298.47      292.35      9.14 o
  -4   1   9      293.73      284.43     10.66 o
  -3   1   9      685.39      714.84     18.07 o
  -2   1   9     1834.15     1976.88     25.27 o
  -1   1   9      284.23      296.28      8.20 o
   0   1   9       48.30       62.34      4.22 o
   1   1   9      284.34      299.10      6.57 o
   2   1   9     1833.81     1957.77     19.12 o
   3   1   9      686.43      679.44      8.96 o
   4   1   9      293.25      262.35      9.58 o
   5   1   9      298.65      290.53     12.46 o
   6   1   9      184.86      174.07      9.84 o
   7   1   9       65.09       65.82      6.29 o
   8   1   9       56.76       66.31      8.28 o
   9   1   9        2.73        4.52      4.38 o
  -8   2   9       62.33       71.59      8.26 o
  -7   2   9      134.93      148.34     11.05 o
  -6   2   9      963.27      972.92     25.15 o
  -5   2   9     2876.38     2946.41     82.54 o
  -4   2   9      257.30      262.94      9.60 o
  -3   2   9       91.22       84.03      3.27 o
  -2   2   9      447.68      488.45      9.26 o
  -1   2   9      992.21     1035.54     14.16 o
   0   2   9      687.08      725.14     10.60 o
   1   2   9      991.31      993.84     18.55 o
   2   2   9      447.23      483.67     10.22 o
   3   2   9       91.15       79.48      5.44 o
   4   2   9      257.08      242.43     11.56 o
   5   2   9     2876.04     2883.99     54.11 o
   6   2   9      963.67      920.26     25.97 o
   7   2   9      135.68      119.87      9.17 o
  -7   3   9      106.38      120.33      7.98 o
  -6   3   9      703.84      735.30     27.77 o
  -5   3   9       16.52       17.45      2.63 o
  -4   3   9     1060.25     1100.83     23.34 o
  -3   3   9     1640.26     1656.35     26.34 o
  -2   3   9      291.73      291.85     10.86 o
  -1   3   9      261.11      294.40     11.09 o
   0   3   9       28.32       26.91      2.57 o
   1   3   9      262.02      277.96      7.39 o
   2   3   9      291.12      281.19     11.51 o
   3   3   9     1640.31     1647.21     24.88 o
   4   3   9     1060.25     1019.25     24.40 o
   5   3   9       16.62       19.84      5.10 o
   6   3   9      703.37      688.87     23.17 o
   7   3   9      106.43      109.26      9.30 o
  -7   4   9       29.80       36.84      5.30 o
  -6   4   9      304.34      311.00     13.12 o
  -5   4   9     2180.90     2177.61     40.43 o
  -4   4   9     3799.51     3746.53     41.57 o
  -3   4   9        8.70        9.35      1.85 o
  -2   4   9       16.69       14.21      3.73 o
  -1   4   9     1061.15     1064.81     25.26 o
   0   4   9      169.08      160.39      4.55 o
   1   4   9     1061.09     1106.98     14.19 o
   2   4   9       16.71       19.06      1.76 o
   3   4   9        8.75        6.31      2.51 o
   4   4   9     3797.27     3874.51     49.66 o
   5   4   9     2183.25     2169.16     48.13 o
   6   4   9      305.24      303.82     15.96 o
   7   4   9       29.86       28.76      5.83 o
   8   4   9       40.45       34.95      6.17 o
  -7   5   9      145.17      177.39     12.99 o
  -4   5   9      770.94      755.67     13.07 o
  -3   5   9      332.64      308.54     11.88 o
  -2   5   9      206.40      205.70     10.32 o
  -1   5   9       51.38       55.48      6.01 o
   0   5   9        4.76        7.60      1.10 o
   1   5   9       51.44       53.02      2.85 o
   2   5   9      206.18      208.56      5.80 o
   3   5   9      332.93      332.26      7.59 o
   4   5   9      772.12      780.98     18.63 o
   5   5   9      817.88      812.99     19.28 o
   6   5   9      147.00      144.21     11.84 o
   7   5   9      144.83      142.31     12.22 o
  -7   6   9      152.12      152.33     12.89 o
  -3   6   9     1520.42     1488.76     32.66 o
  -2   6   9       81.36       76.23      7.03 o
  -1   6   9       33.06       34.82      3.62 o
   0   6   9      110.48      116.98      4.87 o
   1   6   9       33.28       40.12      4.54 o
   2   6   9       81.78       83.27      4.15 o
   3   6   9     1522.62     1526.37     20.54 o
   4   6   9     1024.99     1066.03     23.14 o
   5   6   9       51.45       61.45      5.86 o
   6   6   9       32.18       32.54      6.84 o
   7   6   9      151.71      132.01     12.49 o
  -6   7   9       11.93       20.34      5.71 o
  -3   7   9      261.10      259.40     12.44 o
  -2   7   9      214.97      206.39     11.74 o
  -1   7   9      157.22      159.76      6.20 o
   0   7   9       75.72       64.54      4.48 o
   1   7   9      157.22      146.47      5.89 o
   2   7   9      214.86      223.06      7.30 o
   3   7   9      260.58      270.73     11.36 o
   4   7   9      170.32      154.87     19.88 o
   5   7   9       31.35       32.26     12.14 o
   6   7   9       11.86       16.83      6.12 o
  -5   8   9       19.06       22.78      6.77 o
  -2   8   9       59.38       72.89      5.64 o
  -1   8   9       28.46       25.15      3.08 o
   0   8   9       13.24       18.92      2.86 o
   1   8   9       28.61       25.02      3.02 o
   2   8   9       59.76       64.57      6.17 o
   3   8   9      176.15      173.77      9.76 o
   4   8   9        2.07        0.85      2.58 o
   5   8   9       19.06       14.69      3.83 o
  -4   9   9        3.12        9.42      5.59 o
  -3   9   9       73.87       84.49      7.00 o
  -2   9   9       47.34       51.46      4.18 o
  -1   9   9      104.62      102.14      5.77 o
   0   9   9        2.30        3.77      2.13 o
   1   9   9      104.70      107.12     18.86 o
   2   9   9       47.30       46.42      9.42 o
   3   9   9       73.96       71.05      7.19 o
   4   9   9        3.13        6.32      8.20 o
  -1  10   9       24.99       24.16      5.08 o
   0  10   9        1.74        4.15      2.29 o
   1  10   9       25.05       29.59      3.96 o
   0   0  10     3011.25     3000.69     50.57 o
   1   0  10     1937.67     2039.60     20.02 o
   2   0  10      409.24      419.18      7.74 o
   3   0  10      258.26      212.15      5.69 o
   4   0  10       72.39       82.94      6.31 o
   5   0  10        1.48        5.13      3.14 o
   6   0  10       63.79       74.77      6.55 o
   7   0  10        0.06        1.12      3.73 o
   8   0  10       32.81       45.09      7.23 o
  -8   1  10       14.41       25.18      6.02 o
  -7   1  10       63.65       66.10      7.63 o
  -6   1  10       29.78       29.67      4.13 o
  -5   1  10      592.08      591.57     12.96 o
  -4   1  10      123.66      125.72      7.39 o
  -3   1  10       36.09       44.99      3.30 o
  -2   1  10      492.03      539.13     10.90 o
  -1   1  10      321.19      378.76      8.96 o
   0   1  10     1912.84     1889.62     36.63 o
   1   1  10      321.58      381.33      7.82 o
   2   1  10      492.45      517.91      9.12 o
   3   1  10       35.76       44.96      1.73 o
   4   1  10      124.09      116.93      7.61 o
   5   1  10      591.96      589.28     18.74 o
   6   1  10       29.91       26.58      4.65 o
   7   1  10       64.43       58.40      6.06 o
   8   1  10       14.61       16.01      4.86 o
  -8   2  10       71.92       81.60      9.03 o
  -7   2  10      106.60      120.27     10.07 o
  -6   2  10      202.05      219.81     15.20 o
  -5   2  10       46.44       49.00      5.25 o
  -4   2  10      367.96      359.16     15.51 o
  -3   2  10       58.51       65.59      3.05 o
  -2   2  10      105.98      118.54      5.15 o
  -1   2  10      253.19      300.72      6.36 o
   0   2  10      759.20      736.15     10.91 o
   1   2  10      253.46      285.00     10.95 o
   2   2  10      106.11      114.88      4.93 o
   3   2  10       58.63       62.48      4.18 o
   4   2  10      368.10      309.95     16.95 o
   5   2  10       46.56       51.17      6.65 o
   6   2  10      201.66      209.63     11.82 o
   7   2  10      106.68      113.83      9.22 o
  -8   3  10       61.83       69.57      8.26 o
  -7   3  10       10.42       17.64      4.75 o
  -6   3  10      156.85      172.35     11.05 o
  -5   3  10     1041.95     1098.04     27.85 o
  -4   3  10      218.56      213.02      6.70 o
  -3   3  10      121.68      126.40      4.91 o
  -2   3  10      421.84      432.86     10.27 o
  -1   3  10     2879.30     2855.66     50.11 o
   0   3  10      248.87      286.59      6.29 o
   1   3  10     2878.86     3003.22     29.06 o
   2   3  10      422.32      425.36     10.47 o
   3   3  10      121.52      123.35      5.96 o
   4   3  10      218.82      211.09      8.06 o
   5   3  10     1040.53      993.03     28.26 o
   6   3  10      156.80      161.00     11.15 o
   7   3  10       10.47       16.05      5.19 o
  -6   4  10       27.55       21.92      3.83 o
  -5   4  10      358.55      343.00     12.14 o
  -4   4  10      229.33      217.59      7.53 o
  -3   4  10      159.88      153.32      5.27 o
  -2   4  10       48.34       44.42      4.94 o
  -1   4  10      837.80      822.32     22.18 o
   0   4  10      155.20      149.04      4.90 o
   1   4  10      837.74      839.29     13.69 o
   2   4  10       48.47       51.24      2.68 o
   3   4  10      159.49      167.65      4.57 o
   4   4  10      229.22      211.07      8.73 o
   5   4  10      358.23      362.29     17.29 o
   6   4  10       27.64       13.86      4.76 o
   7   4  10       57.86       59.57      7.99 o
   8   4  10       25.31       17.08      4.99 o
  -7   5  10       58.22       64.42      8.23 o
  -4   5  10      564.15      529.87     15.81 o
  -3   5  10      589.11      577.03     17.47 o
  -2   5  10       78.56       51.34     12.61 o
  -1   5  10      592.03      622.34     19.97 o
   0   5  10      538.57      572.72     12.24 o
   1   5  10      591.86      626.28     10.62 o
   2   5  10       78.80       78.64      3.56 o
   3   5  10      589.20      594.31     10.44 o
   4   5  10      563.68      531.30     14.90 o
   5   5  10      206.29      198.22      9.35 o
   6   5  10      196.45      196.09     13.74 o
   7   5  10       58.16       50.27      7.80 o
  -7   6  10       59.98       49.15      7.91 o
  -3   6  10       53.70       54.65      5.91 o
  -2   6  10       30.21       30.17      4.90 o
  -1   6  10      227.61      222.42     12.25 o
   0   6  10        0.05        1.13      1.80 o
   1   6  10      227.49      221.41      9.75 o
   2   6  10       30.22       35.06      4.68 o
   3   6  10       53.48       48.34      6.89 o
   4   6  10       83.21       77.72      6.24 o
   5   6  10       59.34       61.85      5.92 o
   6   6  10      211.40      205.58     14.91 o
   7   6  10       60.11       50.18      8.50 o
  -6   7  10        9.90       15.92      6.16 o
  -3   7  10      368.80      328.95     14.44 o
  -2   7  10      282.13      291.22     14.18 o
  -1   7  10        3.09        6.82      2.05 o
   0   7  10      257.74      267.53     10.36 o
   1   7  10        3.16        3.67      1.90 o
   2   7  10      282.25      294.78     11.49 o
   3   7  10      368.16      342.97     12.89 o
   4   7  10      125.83      127.08      8.35 o
   5   7  10       27.32       17.30      3.85 o
   6   7  10        9.83        8.07      5.82 o
  -5   8  10      185.32      199.87     15.56 o
  -2   8  10      138.56      139.58     16.49 o
  -1   8  10       60.41       52.71      4.06 o
   0   8  10      561.52      541.46     14.25 o
   1   8  10       60.42       56.73      5.48 o
   2   8  10      139.02      137.26      8.49 o
   3   8  10        5.58       11.14      3.74 o
   4   8  10       52.33       56.14      6.14 o
   5   8  10      185.57      195.62     11.00 o
  -3   9  10      135.43      161.32     13.01 o
  -2   9  10       26.04       27.79      4.09 o
  -1   9  10       46.70       47.37      4.08 o
   0   9  10      153.48      167.36      9.26 o
   1   9  10       46.70       43.93      5.40 o
   2   9  10       26.04       26.45      6.57 o
   3   9  10      135.37      124.66      8.94 o
   1   0  11      543.85      578.18      9.99 o
   2   0  11        0.07        1.85      0.98 o
   3   0  11     3288.29     3091.61    135.03 o
   4   0  11      139.23      142.26      8.65 o
   5   0  11       29.09       28.71      4.43 o
   6   0  11      580.93      566.47     18.47 o
   7   0  11      488.65      495.63     21.05 o
   8   0  11        1.76       11.48      5.06 o
  -8   1  11      111.43      128.30     11.19 o
  -7   1  11      221.70      224.24     13.87 o
  -6   1  11      245.24      238.40      8.49 o
  -5   1  11      759.20      760.40     26.15 o
  -4   1  11        7.48       14.15      3.45 o
  -3   1  11      501.90      514.99     11.32 o
  -2   1  11      752.34      841.78     14.98 o
  -1   1  11      213.51      215.08      7.00 o
   0   1  11       14.16       24.28      3.17 o
   1   1  11      213.68      207.00     10.51 o
   2   1  11      752.25      831.77     10.38 o
   3   1  11      501.29      517.83     10.57 o
   4   1  11        7.47        9.63      1.65 o
   5   1  11      759.06      735.61     21.89 o
   6   1  11      245.84      246.99     12.45 o
   7   1  11      222.12      206.78     11.65 o
   8   1  11      111.37      136.43     11.97 o
  -8   2  11      302.90      317.22     17.51 o
  -7   2  11       95.97      102.13      9.37 o
  -6   2  11      368.94      394.04     10.79 o
  -5   2  11      985.30     1011.09     18.18 o
  -4   2  11      167.47      177.97      6.61 o
  -3   2  11      485.40      477.98      8.61 o
  -2   2  11      465.85      526.10      9.77 o
  -1   2  11      796.41      844.54     21.32 o
   0   2  11     1742.52     1795.22     21.82 o
   1   2  11      796.65      826.41     14.16 o
   2   2  11      465.45      501.70     10.88 o
   3   2  11      485.00      466.99     10.94 o
   4   2  11      167.89      153.90     18.67 o
   5   2  11      985.63      947.81     26.80 o
   6   2  11      369.40      368.96     16.06 o
   7   2  11       96.15       86.99      8.20 o
  -8   3  11      109.20      109.07     10.35 o
  -7   3  11       23.30       21.80      5.01 o
  -6   3  11      188.39      212.87     12.17 o
  -5   3  11       24.23       25.01      4.29 o
  -4   3  11      144.13      152.59      5.88 o
  -3   3  11       56.30       68.16      3.81 o
  -2   3  11      415.13      437.16      9.03 o
  -1   3  11      202.02      210.29     10.31 o
   0   3  11      164.59      155.35      7.87 o
   1   3  11      201.87      225.58      5.92 o
   2   3  11      414.61      428.01     11.25 o
   3   3  11       56.01       38.89      3.25 o
   4   3  11      143.52      152.27      7.06 o
   5   3  11       24.21       27.64      5.59 o
   6   3  11      187.91      181.50     12.06 o
   7   3  11       23.40       28.33      5.83 o
  -4   4  11     1625.95     1576.53     32.09 o
  -3   4  11      106.75      106.86      7.19 o
  -2   4  11       35.67       32.66      4.67 o
  -1   4  11      263.75      257.23     11.83 o
   0   4  11      235.81      238.74      8.36 o
   1   4  11      263.14      262.23      8.68 o
   2   4  11       35.67       33.51      3.82 o
   3   4  11      106.64       93.23      3.82 o
   4   4  11     1626.85     1566.51     26.81 o
   5   4  11      154.67      175.16     12.37 o
   6   4  11       93.73       99.75      9.61 o
   7   4  11      250.05      243.75     15.26 o
   8   4  11       53.42       56.40      7.96 o
  -4   5  11      706.25      700.99     19.32 o
  -3   5  11      132.00      120.81      7.98 o
  -2   5  11        8.88        9.48      3.63 o
  -1   5  11      186.32      198.64     11.14 o
   0   5  11        3.54        3.87      3.38 o
   1   5  11      186.18      183.25      5.34 o
   2   5  11        9.00       11.53      2.35 o
   3   5  11      131.90      125.12      8.67 o
   4   5  11      706.57      699.99     17.45 o
   5   5  11      106.63       96.56      6.62 o
   6   5  11        7.13       14.37      5.69 o
   7   5  11       38.41       28.07      6.44 o
  -3   6  11       73.41       65.21      6.23 o
  -2   6  11      167.64      155.80      9.95 o
  -1   6  11       49.02       42.35      6.14 o
   0   6  11        1.21        3.25      1.67 o
   1   6  11       49.10       45.56      3.19 o
   2   6  11      167.17      171.18      8.41 o
   3   6  11       73.75       76.01      9.07 o
   4   6  11      287.14      302.86     11.91 o
   5   6  11       60.30       66.07      6.02 o
   6   6  11       57.57       52.56      8.22 o
  -3   7  11      237.04      224.36     12.04 o
  -2   7  11        5.63        7.29      3.82 o
  -1   7  11       93.98       87.96      6.02 o
   0   7  11        1.04        4.24      1.91 o
   1   7  11       94.15       89.83      7.58 o
   2   7  11        5.62        6.94      3.09 o
   3   7  11      237.58      236.68     14.55 o
   4   7  11       83.28       91.50     13.62 o
   5   7  11       60.76       44.55      5.34 o
   6   7  11      104.82       96.68     11.25 o
  -2   8  11      138.29      138.60      7.82 o
  -1   8  11      126.52      150.22      8.25 o
   0   8  11        1.58        7.87      3.01 o
   1   8  11      126.34      140.22      8.41 o
   2   8  11      138.45      136.80     13.77 o
   3   8  11      129.55      127.83      8.55 o
   4   8  11       89.04       94.58      7.86 o
   5   8  11        4.57        4.07      3.60 o
  -3   9  11       27.48       37.84      6.90 o
  -2   9  11       91.08       88.59      6.71 o
  -1   9  11       35.54       40.46      4.91 o
   0   9  11        1.76        0.43      3.33 o
   1   9  11       35.50       41.04      5.34 o
   2   9  11       90.84       93.62     15.86 o
   3   9  11       27.73       28.12     11.01 o
   0   0  12      635.98      657.00     18.92 o
   1   0  12       57.94       51.86      2.27 o
   2   0  12        0.48        3.89      1.03 o
   3   0  12      215.84      219.55     10.91 o
   4   0  12       41.02       42.58      4.97 o
   5   0  12       12.48       18.93      4.11 o
   6   0  12       14.66       13.86      3.77 o
   7   0  12       95.32       99.18      9.53 o
   8   0  12       14.58       17.44      5.21 o
  -8   1  12       61.70       71.57      8.76 o
  -7   1  12      106.40      120.60     10.32 o
  -6   1  12      140.95      147.58      6.85 o
  -5   1  12       69.48       67.00      4.53 o
  -4   1  12      220.06      209.71     10.54 o
  -3   1  12      203.31      234.35      8.10 o
  -2   1  12      621.50      642.64     13.31 o
  -1   1  12      118.47      128.54      6.72 o
   0   1  12       29.82       31.26      3.32 o
   1   1  12      118.60      126.41      4.55 o
   2   1  12      620.51      620.78     15.76 o
   3   1  12      203.48      220.43      6.68 o
   4   1  12      219.82      217.00     11.39 o
   5   1  12       69.19       66.27      6.88 o
   6   1  12      140.48      141.63      9.83 o
   7   1  12      106.64      112.72      8.92 o
   8   1  12       61.75       66.25      8.42 o
  -8   2  12       21.99       26.97      6.23 o
  -7   2  12       43.78       37.62      6.32 o
  -6   2  12       82.82       85.17      5.22 o
  -5   2  12       41.25       49.75      4.30 o
  -4   2  12       22.58       26.40      3.85 o
  -3   2  12      441.75      480.97     10.38 o
  -2   2  12       87.75       93.50      5.13 o
  -1   2  12      144.11      148.14      8.69 o
   0   2  12        1.20        2.37      2.75 o
   1   2  12      143.75      149.07      5.53 o
   2   2  12       87.88       90.27      4.58 o
   3   2  12      441.99      458.64     10.98 o
   4   2  12       22.63       29.61      5.41 o
   5   2  12       41.09       43.31      6.01 o
   6   2  12       83.03       85.50      8.14 o
   7   2  12       43.91       55.08      7.06 o
  -8   3  12      170.70      191.72     13.66 o
  -7   3  12       70.11       68.70      7.81 o
  -6   3  12      226.39      249.27     13.41 o
  -5   3  12        7.82        8.58      3.05 o
  -4   3  12      631.48      613.06     34.70 o
  -3   3  12      597.69      607.79     22.69 o
  -2   3  12      275.41      290.39      7.27 o
  -1   3  12      317.33      310.49     12.93 o
   0   3  12        1.29        1.54      0.87 o
   1   3  12      317.10      308.33      6.48 o
   2   3  12      275.63      259.56     13.39 o
   3   3  12      597.44      598.36     13.74 o
   4   3  12      632.07      612.25     14.48 o
   5   3  12        7.99        4.82      4.17 o
   6   3  12      227.11      228.04     13.74 o
   7   3  12       69.99       60.13      7.68 o
  -4   4  12      128.32      125.42      7.67 o
  -3   4  12      165.68      177.55      9.71 o
  -2   4  12       64.80       56.47      5.94 o
  -1   4  12      149.09      158.91      9.76 o
   0   4  12      188.69      198.79      5.58 o
   1   4  12      149.16      164.70      6.98 o
   2   4  12       64.49       61.86      4.67 o
   3   4  12      165.88      160.85     12.46 o
   4   4  12      128.83      131.61      7.18 o
   5   4  12      178.27      175.31      8.31 o
   6   4  12       23.90       24.19      5.83 o
   7   4  12       56.78       57.80      7.93 o
  -4   5  12      153.22      131.35      8.13 o
  -3   5  12      320.23      300.45     13.01 o
  -2   5  12      259.99      255.70     12.37 o
  -1   5  12      319.37      289.76     13.79 o
   0   5  12        4.52        8.23      2.49 o
   1   5  12      319.68      310.35     10.33 o
   2   5  12      259.37      264.88      9.80 o
   3   5  12      321.37      311.03     10.96 o
   4   5  12      154.25      152.86      8.05 o
   5   5  12       21.56       24.74      4.07 o
   6   5  12      267.12      269.09     16.67 o
   7   5  12      120.59      110.74     11.44 o
  -3   6  12      210.30      186.29     10.77 o
  -2   6  12       30.35       21.66      4.65 o
  -1   6  12      278.91      264.35     13.81 o
   0   6  12       26.13       32.93      4.99 o
   1   6  12      278.93      277.50     10.35 o
   2   6  12       30.39       33.37      4.24 o
   3   6  12      210.08      218.43      9.80 o
   4   6  12       26.43       29.23      6.68 o
   5   6  12      114.35      117.30      7.93 o
   6   6  12      104.21      103.84     11.10 o
  -3   7  12       93.55       90.06      8.04 o
  -2   7  12      126.23      124.19      9.66 o
  -1   7  12      126.59      125.76      7.27 o
   0   7  12      104.88      105.38      6.75 o
   1   7  12      126.68      126.02      7.52 o
   2   7  12      126.69      120.37      7.69 o
   3   7  12       93.35      108.36      7.52 o
   4   7  12       50.91       61.80      6.04 o
   5   7  12       75.92       80.90      7.04 o
  -2   8  12       71.88       78.49      6.03 o
  -1   8  12       53.46       50.11      5.33 o
   0   8  12      362.80      362.37     18.08 o
   1   8  12       53.21       52.71      5.58 o
   2   8  12       72.10       72.93      6.51 o
   3   8  12        0.43       -0.99      2.69 o
   4   8  12        3.34        0.88      2.58 o
  -2   9  12       34.19       35.90      4.64 o
  -1   9  12       58.23       55.83      5.61 o
   0   9  12        1.04        5.03      2.95 o
   1   9  12       58.33       44.71      5.42 o
   2   9  12       34.22       46.59      8.03 o
   1   0  13      207.98      221.58      4.85 o
   2   0  13      937.59      915.62     11.89 o
   3   0  13       10.08       10.98      4.44 o
   4   0  13       93.76       79.70      7.21 o
   5   0  13       54.19       56.44      6.09 o
   6   0  13      381.01      360.51     15.55 o
   7   0  13        9.58        4.39      3.00 o
   8   0  13        1.16       -1.20      3.53 o
  -8   1  13      151.68      155.69     12.41 o
  -7   1  13       43.13       36.55      6.09 o
  -6   1  13      296.51      287.11      9.84 o
  -5   1  13       72.95       69.43      6.60 o
  -4   1  13       47.20       52.22      5.87 o
  -3   1  13       44.98       52.80      4.68 o
  -2   1  13      250.88      258.48      8.39 o
  -1   1  13      347.09      359.11      9.94 o
   0   1  13       29.30       37.73      5.36 o
   1   1  13      347.44      342.22      7.96 o
   2   1  13      251.20      243.06      5.78 o
   3   1  13       44.89       44.44      3.26 o
   4   1  13       46.94       47.46      6.07 o
   5   1  13       72.84       83.56      7.80 o
   6   1  13      296.38      292.42     14.41 o
   7   1  13       43.27       40.44      5.87 o
   8   1  13      151.37      166.16     13.31 o
  -8   2  13       52.76       62.83      8.22 o
  -7   2  13      201.16      212.22     13.41 o
  -6   2  13      458.21      484.81     12.79 o
  -5   2  13       66.64       75.75      4.90 o
  -4   2  13        1.32        2.26      1.94 o
  -3   2  13      115.78      117.23      4.36 o
  -2   2  13      375.53      387.84     10.51 o
  -1   2  13      437.52      430.61     15.65 o
   0   2  13     1114.06     1118.37     15.44 o
   1   2  13      437.59      405.20     18.80 o
   2   2  13      376.03      371.01     13.21 o
   3   2  13      115.72      114.28     11.71 o
   4   2  13        1.31        2.91      3.85 o
   5   2  13       66.44       76.21      7.86 o
   6   2  13      457.76      437.30     18.61 o
   7   2  13      201.00      218.19     13.28 o
  -8   3  13       30.52       28.39      5.85 o
  -7   3  13       30.42       34.24      5.97 o
  -6   3  13      195.24      209.76     12.20 o
  -5   3  13      108.12      122.86      8.61 o
  -4   3  13      132.20      131.22      5.80 o
  -3   3  13      534.43      552.18     20.36 o
  -2   3  13       62.03       66.68      3.55 o
  -1   3  13       30.92       29.25      4.85 o
   0   3  13      198.00      194.14      4.93 o
   1   3  13       30.87       31.24      2.25 o
   2   3  13       62.11       61.46      4.34 o
   3   3  13      534.68      520.55     12.86 o
   4   3  13      132.38      137.73      6.71 o
   5   3  13      107.58      107.23      9.56 o
   6   3  13      194.60      182.84     12.81 o
   7   3  13       30.54       36.50      6.26 o
  -4   4  13       97.12      107.42      7.61 o
  -3   4  13      157.15      175.09      9.93 o
  -2   4  13      152.94      134.05      8.94 o
  -1   4  13      258.76      258.55     12.79 o
   0   4  13      176.29      157.21     10.33 o
   1   4  13      259.09      279.10      9.28 o
   2   4  13      152.89      152.60      7.14 o
   3   4  13      157.19      173.64     10.87 o
   4   4  13       97.16      104.42      9.90 o
   5   4  13      270.98      249.52     10.14 o
   6   4  13      138.14      127.05     11.13 o
   7   4  13      441.85      443.57     21.28 o
  -4   5  13      109.78      107.81      7.77 o
  -3   5  13      152.71      154.20      9.74 o
  -2   5  13       96.31       85.23      7.56 o
  -1   5  13       43.57       41.19      5.89 o
   0   5  13       35.89       30.09      9.54 o
   1   5  13       43.54       54.10      4.76 o
   2   5  13       96.28       94.76      6.09 o
   3   5  13      152.36      162.90     10.88 o
   4   5  13      109.48      123.06      7.35 o
   5   5  13      122.70      114.70      7.30 o
   6   5  13       36.27       33.56      7.32 o
   7   5  13       40.23       45.66      7.88 o
  -3   6  13      283.66      302.97     14.14 o
  -2   6  13       49.52       49.25      6.31 o
  -1   6  13      194.02      183.10     11.78 o
   0   6  13      274.61      251.06      9.79 o
   1   6  13      193.86      187.50      8.65 o
   2   6  13       49.78       62.27      5.40 o
   3   6  13      283.51      308.29     11.89 o
   4   6  13       57.13       53.52      5.47 o
   5   6  13       12.72       12.10      4.18 o
   6   6  13       19.42       29.01      7.06 o
  -3   7  13      154.80      150.48     10.53 o
  -2   7  13       14.65       15.85      4.41 o
  -1   7  13      408.55      396.56     12.96 o
   0   7  13       10.53       10.72      3.08 o
   1   7  13      408.59      390.30     17.13 o
   2   7  13       14.53       17.30      3.82 o
   3   7  13      154.80      146.59     12.30 o
   4   7  13       70.43       79.33      6.79 o
   5   7  13       38.19       35.35      5.03 o
  -2   8  13        3.35        8.86      3.41 o
  -1   8  13       28.11       28.56      4.42 o
   0   8  13       50.97       58.70      5.76 o
   1   8  13       28.15       31.30      4.54 o
   2   8  13        3.37        4.44      3.13 o
   3   8  13       63.83       64.14      6.50 o
   4   8  13       49.42       52.80      6.17 o
  -2   9  13       86.82       90.18      9.99 o
  -1   9  13       24.23       24.52      4.35 o
   0   9  13       78.47       82.83      6.81 o
   1   9  13       24.36       30.41      4.72 o
   2   9  13       86.70       90.76      7.57 o
   0   0  14      332.34      312.35     13.58 o
   1   0  14      151.08      158.25      6.54 o
   2   0  14       74.99       68.61      3.90 o
   3   0  14       10.00       14.55      4.35 o
   4   0  14      105.75       99.95      8.25 o
   5   0  14      366.90      336.73     15.22 o
   6   0  14        0.14        6.71      3.70 o
   7   0  14       60.66       53.17      7.27 o
   8   0  14       59.52       63.92      8.67 o
  -8   1  14        9.37        7.82      4.58 o
  -7   1  14       32.02       36.81      6.17 o
  -6   1  14       19.47       19.83      3.12 o
  -5   1  14       19.74       24.39      4.59 o
  -4   1  14       92.65      100.56      8.11 o
  -3   1  14        9.64        9.74      2.74 o
  -2   1  14       51.33       54.87      4.55 o
  -1   1  14      118.25      117.35      6.02 o
   0   1  14       31.98       33.81      3.91 o
   1   1  14      118.35      125.05      4.82 o
   2   1  14       51.66       60.80      3.54 o
   3   1  14        9.69       11.63      2.54 o
   4   1  14       92.63       85.72      8.15 o
   5   1  14       19.82       20.44      4.61 o
   6   1  14       19.40       29.53      5.35 o
   7   1  14       32.03       26.64      5.18 o
   8   1  14        9.41       10.00      5.18 o
  -8   2  14       17.55       15.91      4.97 o
  -7   2  14      176.49      182.92     12.61 o
  -6   2  14      203.46      204.54      8.37 o
  -5   2  14      259.28      278.35     17.61 o
  -4   2  14       96.39       92.18      5.21 o
  -3   2  14       69.16       72.53      3.69 o
  -2   2  14       50.29       53.75      4.53 o
  -1   2  14      147.67      139.40      9.36 o
   0   2  14      128.00      124.54      3.85 o
   1   2  14      147.12      137.42      5.55 o
   2   2  14       50.28       51.33      4.85 o
   3   2  14       69.34       70.51      7.63 o
   4   2  14       96.10       98.39      8.73 o
   5   2  14      258.55      240.14     13.64 o
   6   2  14      203.36      187.91     12.27 o
   7   2  14      176.27      171.18     12.22 o
  -7   3  14       84.64      104.62      9.52 o
  -6   3  14      100.42      106.08      8.89 o
  -5   3  14       28.83       27.93      4.65 o
  -4   3  14       11.34       15.64      2.60 o
  -3   3  14      214.85      236.09     14.13 o
  -2   3  14      713.64      743.59     36.79 o
  -1   3  14      122.95      129.92      9.18 o
   0   3  14        7.12        6.55      1.03 o
   1   3  14      123.15      129.27      4.25 o
   2   3  14      713.70      711.44     15.06 o
   3   3  14      214.52      210.96     15.82 o
   4   3  14       11.24       12.12      4.38 o
   5   3  14       28.67       26.47      5.72 o
   6   3  14      100.47       80.00      8.93 o
   7   3  14       84.99       76.39      8.89 o
  -4   4  14      126.84      123.52      8.45 o
  -3   4  14       98.28      101.77      7.92 o
  -2   4  14      810.90      763.93     23.25 o
  -1   4  14      210.45      206.29     11.73 o
   0   4  14       55.39       39.76      6.04 o
   1   4  14      210.88      208.60      8.09 o
   2   4  14      810.92      825.07     17.53 o
   3   4  14       98.38      105.98      6.34 o
   4   4  14      126.83      122.28      6.91 o
   5   4  14      147.39      146.82      7.81 o
   6   4  14      240.18      215.48     14.67 o
   7   4  14       53.26       45.79      7.72 o
  -4   5  14      371.37      361.03     14.80 o
  -3   5  14      218.75      215.97     11.70 o
  -2   5  14      118.93      118.17      9.11 o
  -1   5  14      117.47      115.75      9.40 o
   0   5  14        4.30       14.06      3.05 o
   1   5  14      117.35      124.06      6.78 o
   2   5  14      119.50      122.50     11.45 o
   3   5  14      218.48      229.45     17.82 o
   4   5  14      370.62      361.70     12.56 o
   5   5  14       26.66       32.53      4.30 o
   6   5  14       10.00        5.48      4.77 o
  -3   6  14      417.01      407.78     17.13 o
  -2   6  14       60.76       61.46      7.37 o
  -1   6  14       85.79       79.95      8.38 o
   0   6  14       55.18       43.36      4.60 o
   1   6  14       85.76       90.14      6.35 o
   2   6  14       60.51       63.87      5.53 o
   3   6  14      417.11      411.45     13.91 o
   4   6  14      126.27      137.76      8.23 o
   5   6  14      201.66      218.49     10.70 o
   6   6  14       59.33       81.01     10.12 o
  -3   7  14      184.59      159.62     10.92 o
  -2   7  14       67.33       68.26      7.71 o
  -1   7  14       60.70       62.39      5.43 o
   0   7  14      210.28      203.95      9.53 o
   1   7  14       60.85       75.74      6.24 o
   2   7  14       67.56       64.71      5.88 o
   3   7  14      184.19      184.66     19.15 o
   4   7  14       19.60       21.46      4.15 o
   5   7  14       74.56       66.89      6.63 o
  -2   8  14       24.59       22.46      3.94 o
  -1   8  14        5.38        7.74      3.19 o
   0   8  14       55.33       57.77      5.72 o
   1   8  14        5.32        2.94      6.55 o
   2   8  14       24.65       13.68      3.51 o
   3   8  14      135.75      136.48     17.27 o
  -1   9  14       99.97      112.49     22.23 o
   0   9  14       35.49       26.42      4.42 o
   1   9  14      100.21      114.24     16.96 o
   1   0  15      720.99      721.53     14.67 o
   2   0  15        0.04        1.89      1.25 o
   3   0  15       65.70       61.96      6.88 o
   4   0  15      293.31      285.18     14.08 o
   5   0  15       48.94       69.72      7.54 o
   6   0  15       62.94       52.90      6.69 o
   7   0  15       89.12       99.12      9.72 o
   8   0  15        6.28        2.06      3.56 o
  -7   1  15        1.68        4.87      3.60 o
  -6   1  15       43.39       38.70      4.33 o
  -5   1  15       38.70       33.89      5.60 o
  -4   1  15       23.63       27.56      5.04 o
  -3   1  15      548.51      561.30     13.66 o
  -2   1  15      337.74      338.95     10.46 o
  -1   1  15      331.86      332.38     10.34 o
   0   1  15      490.97      483.97     12.87 o
   1   1  15      332.92      338.43     11.66 o
   2   1  15      337.27      326.13      8.32 o
   3   1  15      548.76      532.03     14.54 o
   4   1  15       23.69       21.87      5.18 o
   5   1  15       38.77       37.22      5.92 o
   6   1  15       43.27       40.04      6.18 o
   7   1  15        1.74        4.61      3.62 o
  -7   2  15       15.14       18.35      4.72 o
  -6   2  15      153.28      166.26      7.75 o
  -5   2  15      100.64      105.10      6.00 o
  -4   2  15       39.74       48.90      4.01 o
  -3   2  15      504.56      494.97      9.86 o
  -2   2  15      327.92      333.81     10.46 o
  -1   2  15      238.12      235.58     12.37 o
   0   2  15       39.26       40.94      2.99 o
   1   2  15      238.41      231.54      7.36 o
   2   2  15      327.62      339.55      9.40 o
   3   2  15      504.14      486.78     20.54 o
   4   2  15       39.77       51.12      6.98 o
   5   2  15      100.77      112.58      9.81 o
   6   2  15      153.50      156.77     11.73 o
   7   2  15       15.25       10.73      4.55 o
  -7   3  15      107.00      127.82     10.43 o
  -6   3  15        2.83        7.88      3.43 o
  -5   3  15       33.36       35.33      5.03 o
  -4   3  15       60.11       60.40      4.19 o
  -3   3  15      492.62      536.39     23.66 o
  -2   3  15      117.58      111.15      4.65 o
  -1   3  15      344.80      345.72      7.06 o
   0   3  15       31.93       34.46      5.51 o
   1   3  15      344.69      344.77      9.94 o
   2   3  15      118.19      110.16      6.78 o
   3   3  15      491.89      507.51     12.99 o
   4   3  15       60.17       55.93      4.63 o
   5   3  15       33.27       31.38      5.90 o
   6   3  15        2.81        2.34      3.59 o
   7   3  15      107.37      118.63     11.12 o
  -4   4  15      210.76      213.78     11.41 o
  -3   4  15      232.99      224.83     11.96 o
  -2   4  15     1201.09     1140.71     30.09 o
  -1   4  15       29.42       36.58      5.82 o
   0   4  15       78.43       92.73      5.66 o
   1   4  15       29.42       29.31      3.58 o
   2   4  15     1201.66     1200.48     22.26 o
   3   4  15      232.97      225.13      9.18 o
   4   4  15      210.62      215.99     10.02 o
   5   4  15       81.90       73.21      5.79 o
   6   4  15        0.93        0.21      4.24 o
   7   4  15       73.08       60.98      8.70 o
  -4   5  15       32.35       34.06      5.14 o
  -3   5  15       28.27       26.54      5.07 o
  -2   5  15       80.44       67.11      7.31 o
  -1   5  15       11.92       28.60      5.60 o
   0   5  15       39.15       32.83      4.01 o
   1   5  15       11.99       15.36      3.04 o
   2   5  15       80.31       79.58      5.78 o
   3   5  15       28.21       36.32      4.45 o
   4   5  15       32.49       37.43      4.49 o
   5   5  15       52.31       54.14      5.50 o
   6   5  15       46.29       53.33      8.46 o
  -3   6  15      182.80      180.15     11.51 o
  -2   6  15        9.08        9.08      4.13 o
  -1   6  15      113.82      104.58      9.60 o
   0   6  15        3.25        1.73      4.05 o
   1   6  15      113.62      102.97      6.66 o
   2   6  15        8.98        8.23      3.07 o
   3   6  15      183.22      175.88     11.94 o
   4   6  15       18.75       16.90      3.78 o
   5   6  15       31.15       33.90      4.88 o
  -3   7  15       55.28       50.27      6.91 o
  -2   7  15       59.66       62.53      7.88 o
  -1   7  15      260.13      260.45     11.17 o
   0   7  15       11.75       14.67      4.53 o
   1   7  15      260.38      262.91     11.20 o
   2   7  15       59.56       64.45      6.08 o
   3   7  15       55.44       56.90      5.86 o
   4   7  15        8.46        7.47      3.48 o
  -2   8  15        5.00       11.14      8.45 o
  -1   8  15       65.83       58.63      5.75 o
   0   8  15        8.61       11.60      5.63 o
   1   8  15       65.99       52.46      5.62 o
   2   8  15        5.04        8.28      3.55 o
   3   8  15       30.03       38.75      5.43 o
   0   0  16     1773.17     1760.65     39.73 o
   1   0  16       72.94       76.15      3.17 o
   2   0  16        4.38        5.11      2.77 o
   3   0  16        1.27        1.84      3.58 o
   4   0  16       34.58       31.62      5.55 o
   5   0  16      554.04      474.82     19.19 o
   6   0  16        3.48        2.77      3.75 o
   7   0  16        2.75        2.35      3.32 o
  -7   1  16       59.66       65.43      7.98 o
  -6   1  16       22.01       17.69      3.27 o
  -5   1  16      327.51      290.36     14.61 o
  -4   1  16      226.03      197.99     11.83 o
  -3   1  16        7.99       18.75      3.56 o
  -2   1  16       78.01       91.16     10.31 o
  -1   1  16      506.82      524.29     13.60 o
   0   1  16       42.23       51.08      5.11 o
   1   1  16      506.66      502.31     21.03 o
   2   1  16       78.33       75.99      8.36 o
   3   1  16        7.88       10.37      2.07 o
   4   1  16      226.65      197.80     12.37 o
   5   1  16      327.14      286.57     15.29 o
   6   1  16       22.14       21.09      5.21 o
   7   1  16       59.38       48.59      6.94 o
  -7   2  16      177.89      204.22     13.39 o
  -6   2  16       37.60       30.86      5.18 o
  -5   2  16       40.80       34.66      3.88 o
  -4   2  16      145.82      142.47     15.22 o
  -3   2  16      158.04      167.91      9.60 o
  -2   2  16      212.15      212.76     11.04 o
  -1   2  16      659.70      640.75     21.42 o
   0   2  16        0.10        5.74      4.66 o
   1   2  16      659.22      644.90     13.46 o
   2   2  16      212.12      218.74      7.62 o
   3   2  16      157.77      148.72      8.13 o
   4   2  16      145.63      124.93     10.29 o
   5   2  16       40.63       33.82      6.28 o
   6   2  16       37.54       32.58      6.39 o
   7   2  16      177.90      170.64     12.91 o
  -7   3  16      222.90      260.46     14.92 o
  -6   3  16      115.42      128.02      9.69 o
  -5   3  16       24.78       26.80      4.47 o
  -4   3  16       94.33      110.18      5.62 o
  -3   3  16      114.55      119.84      7.34 o
  -2   3  16       56.94       59.37      9.19 o
  -1   3  16      210.55      221.50     12.69 o
   0   3  16        4.96        2.26      3.39 o
   1   3  16      210.56      198.51      7.65 o
   2   3  16       56.60       64.07      4.68 o
   3   3  16      114.91      109.93      5.99 o
   4   3  16       94.36      102.74      6.04 o
   5   3  16       24.72       24.33      5.69 o
   6   3  16      115.53       99.87     10.06 o
   7   3  16      222.76      242.25     15.80 o
  -4   4  16       17.31       19.07      4.62 o
  -3   4  16        8.41       15.52      4.52 o
  -2   4  16      501.21      480.21     19.04 o
  -1   4  16      140.98      147.29     10.93 o
   0   4  16        0.29        0.53      1.96 o
   1   4  16      141.16      136.59      6.82 o
   2   4  16      500.19      485.70     13.43 o
   3   4  16        8.48       14.01      4.38 o
   4   4  16       17.28       22.87      3.63 o
   5   4  16      117.36      119.29      8.37 o
   6   4  16      188.79      161.02     13.29 o
  -4   5  16       12.41        8.15      3.78 o
  -3   5  16       85.50       82.32      8.08 o
  -2   5  16       26.34       29.69      5.74 o
  -1   5  16      481.03      415.09     18.54 o
   0   5  16       25.31       28.41      5.07 o
   1   5  16      481.35      443.38     13.18 o
   2   5  16       26.19       26.08      3.89 o
   3   5  16       85.22       84.69      6.20 o
   4   5  16       12.39       16.85      3.40 o
   5   5  16       18.01       19.33      3.68 o
   6   5  16       65.56       78.57     10.11 o
  -3   6  16       27.35       27.35      5.46 o
  -2   6  16      177.98      179.31     12.22 o
  -1   6  16       42.02       42.35      6.52 o
   0   6  16      183.54      197.53      9.09 o
   1   6  16       41.97       41.07      4.63 o
   2   6  16      177.89      156.14      8.49 o
   3   6  16       27.19       29.61      4.47 o
   4   6  16        3.27        3.10      2.85 o
   5   6  16       69.29       71.81      6.78 o
  -2   7  16       71.46       69.60      8.36 o
  -1   7  16       42.35       44.70      5.06 o
   0   7  16      215.87      213.70      9.98 o
   1   7  16       42.05       41.59      5.24 o
   2   7  16       71.59       70.12      6.25 o
   3   7  16       66.16       70.23      6.38 o
   4   7  16       10.96       10.53      3.64 o
  -2   8  16       12.70        9.02      3.43 o
  -1   8  16       76.63       83.00      6.75 o
   0   8  16        9.33       14.80      3.75 o
   1   8  16       76.61       71.46      6.67 o
   2   8  16       12.75        9.45      6.56 o
   1   0  17      498.60      490.13     10.62 o
   2   0  17        9.05       15.28      5.17 o
   3   0  17       42.39       45.17      6.77 o
   4   0  17       38.39       23.35      5.28 o
   5   0  17       32.01       28.83      5.80 o
   6   0  17      128.55      112.10      9.76 o
   7   0  17      103.40      103.49      9.99 o
  -7   1  17       61.45       57.04      7.52 o
  -6   1  17       13.73       12.08      3.16 o
  -5   1  17       47.07       29.85      5.34 o
  -4   1  17      404.69      358.55     16.50 o
  -3   1  17      116.11      107.74      9.38 o
  -2   1  17       53.55       54.23      5.01 o
  -1   1  17      374.51      382.02     12.01 o
   0   1  17     1586.99     1620.14     37.05 o
   1   1  17      374.47      363.43     13.84 o
   2   1  17       53.54       54.67      3.55 o
   3   1  17      116.27       96.92      4.72 o
   4   1  17      405.03      328.41     16.55 o
   5   1  17       47.19       41.41      6.51 o
   6   1  17       13.68       11.21      4.66 o
   7   1  17       61.24       60.27      8.14 o
  -7   2  17        6.03       10.27      3.90 o
  -6   2  17        2.77        9.15      3.85 o
  -5   2  17        1.75        2.86      2.19 o
  -4   2  17      107.78       95.97      8.55 o
  -3   2  17      344.42      327.02     11.17 o
  -2   2  17      164.49      164.82     10.69 o
  -1   2  17      909.93      891.30     26.92 o
   0   2  17      274.25      266.30     14.21 o
   1   2  17      910.16      874.64     16.54 o
   2   2  17      164.68      172.95      6.86 o
   3   2  17      344.33      309.60      9.56 o
   4   2  17      108.08       83.49      8.87 o
   5   2  17        1.75        0.01      3.81 o
   6   2  17        2.78       12.34      5.01 o
   7   2  17        6.10        3.88      4.16 o
  -6   3  17       95.58      113.47      9.27 o
  -5   3  17       82.74       76.00      6.90 o
  -4   3  17       96.32      103.13      5.61 o
  -3   3  17      200.71      191.78     11.80 o
  -2   3  17       68.54       71.85      7.86 o
  -1   3  17      160.12      160.79     11.24 o
   0   3  17       76.90       66.08      7.74 o
   1   3  17      160.37      160.12      7.00 o
   2   3  17       68.71       62.43      4.66 o
   3   3  17      200.46      178.27      7.80 o
   4   3  17       96.29      101.60      6.11 o
   5   3  17       83.00       67.30      8.51 o
   6   3  17       95.50       99.17     10.38 o
  -4   4  17      144.02      146.03     10.20 o
  -3   4  17      199.89      178.75     11.73 o
  -2   4  17     1075.93     1011.95     29.72 o
  -1   4  17      434.99      432.63     18.69 o
   0   4  17       77.72       71.03      5.11 o
   1   4  17      435.04      416.98     12.29 o
   2   4  17     1075.20     1066.56     21.29 o
   3   4  17      200.21      196.30      8.67 o
   4   4  17      144.53      135.47      7.57 o
   5   4  17        0.31        3.96      2.53 o
   6   4  17      159.54      166.81     13.66 o
  -3   5  17      198.40      205.67     12.66 o
  -2   5  17       77.33       85.25      8.64 o
  -1   5  17      170.37      164.42     12.04 o
   0   5  17        0.96        5.27      2.41 o
   1   5  17      170.46      157.52      8.00 o
   2   5  17       77.25       78.33      5.92 o
   3   5  17      198.21      184.00      8.94 o
   4   5  17       11.98       12.45      3.17 o
   5   5  17        4.44        5.94      2.90 o
  -3   6  17       90.25       80.67      8.47 o
  -2   6  17      387.87      378.27     18.22 o
  -1   6  17       18.87       18.07      3.40 o
   0   6  17      343.37      322.16     11.87 o
   1   6  17       19.11       18.03      4.62 o
   2   6  17      388.10      404.01     13.89 o
   3   6  17       90.69      101.94     10.05 o
   4   6  17       26.59       27.67      4.32 o
   5   6  17      213.26      238.01     14.20 o
  -2   7  17      175.96      161.27     12.39 o
  -1   7  17       29.11       43.99     11.15 o
   0   7  17       15.23       17.95      4.73 o
   1   7  17       28.83       30.64      4.57 o
   2   7  17      176.19      173.53      9.65 o
   3   7  17       33.94       43.34      5.41 o
   4   7  17       21.15       33.52      7.89 o
  -1   8  17       25.22       19.39      4.19 o
   0   8  17        0.62       -4.12      2.75 o
   1   8  17       25.21       31.05      4.68 o
   0   0  18      207.74      215.00     12.99 o
   1   0  18     1982.11     1968.51     36.52 o
   2   0  18       10.76       14.79      4.65 o
   3   0  18      233.06      192.37     12.58 o
   4   0  18        4.97        4.97      3.98 o
   5   0  18       26.84       19.33      5.19 o
   6   0  18       20.38       20.11      5.01 o
   7   0  18       36.14       46.40      7.13 o
  -7   1  18       97.38      115.31     10.50 o
  -6   1  18       15.00       14.68      3.09 o
  -5   1  18      129.57      138.41     10.90 o
  -4   1  18       48.61       45.88      6.96 o
  -3   1  18      136.30      126.89     10.40 o
  -2   1  18      365.21      376.00     12.20 o
  -1   1  18      777.46      812.47     28.52 o
   0   1  18     2124.92     2288.95     35.33 o
   1   1  18      776.04      767.46     25.87 o
   2   1  18      365.62      371.77      9.41 o
   3   1  18      135.77      125.85     10.61 o
   4   1  18       48.57       42.60      6.72 o
   5   1  18      129.12      131.61     11.17 o
   6   1  18       14.99       22.18      5.50 o
   7   1  18       97.37      107.17     10.31 o
  -6   2  18       28.96       25.50      4.75 o
  -5   2  18       34.74       34.14      8.62 o
  -4   2  18       44.00       32.04      3.70 o
  -3   2  18      287.60      280.60     10.65 o
  -2   2  18      203.48      165.01     11.51 o
  -1   2  18     1492.95     1509.34     37.94 o
   0   2  18      616.01      627.20     22.93 o
   1   2  18     1493.62     1509.22     23.93 o
   2   2  18      203.48      186.67      7.20 o
   3   2  18      287.30      270.26     11.74 o
   4   2  18       44.16       43.46      7.15 o
   5   2  18       34.83       27.21      6.22 o
   6   2  18       28.94       28.22      6.43 o
  -4   3  18       13.09        9.83      3.96 o
  -3   3  18       52.33       42.40      6.47 o
  -2   3  18       95.48       76.88      8.22 o
  -1   3  18      422.14      415.13     18.29 o
   0   3  18      445.08      436.82     19.28 o
   1   3  18      422.41      422.52     19.85 o
   2   3  18       95.07       95.88      5.67 o
   3   3  18       52.33       43.07      4.15 o
   4   3  18       13.09        5.17      4.47 o
   5   3  18        3.35        8.76      4.67 o
   6   3  18       20.04       28.66      6.54 o
  -4   4  18       74.42       68.79      7.57 o
  -3   4  18       24.41       33.69      5.97 o
  -2   4  18      214.54      211.64     13.32 o
  -1   4  18      319.05      325.94     16.81 o
   0   4  18      244.62      245.75      9.45 o
   1   4  18      319.30      330.22     15.55 o
   2   4  18      214.36      220.48      9.18 o
   3   4  18       24.41       30.30      3.95 o
   4   4  18       74.24       73.78      5.75 o
   5   4  18        4.76        9.40      4.83 o
   6   4  18       19.54       20.10      6.00 o
  -3   5  18       60.85       60.05      7.34 o
  -2   5  18      100.91       88.30      8.92 o
  -1   5  18      109.16      107.90      9.99 o
   0   5  18       74.47       74.66      5.74 o
   1   5  18      109.34      109.27      6.81 o
   2   5  18      101.02       90.14      6.52 o
   3   5  18       60.83       63.60      5.63 o
   4   5  18        8.06        4.96      3.11 o
   5   5  18       22.98       23.92      4.03 o
  -3   6  18       19.87       24.28      5.54 o
  -2   6  18       85.88       84.10      9.00 o
  -1   6  18       89.84       87.25      6.41 o
   0   6  18        0.48        2.21      2.82 o
   1   6  18       89.83       80.73      6.29 o
   2   6  18       85.99       88.68      7.58 o
   3   6  18       19.70       21.96      4.06 o
   4   6  18        6.63        6.35      3.68 o
  -2   7  18       33.16       44.75      7.27 o
  -1   7  18      278.14      270.02     13.41 o
   0   7  18       39.35       46.29      5.74 o
   1   7  18      277.88      276.61     12.01 o
   2   7  18       33.30       39.19      5.14 o
   3   7  18       11.28        8.94      3.50 o
   1   0  19      556.61      598.18     16.17 o
   2   0  19        4.50        4.04      4.09 o
   3   0  19       21.22       30.99      6.16 o
   4   0  19       19.73       13.80      4.84 o
   5   0  19        4.00       16.50      5.35 o
   6   0  19       21.48       25.58      5.56 o
  -6   1  19       78.00       78.42      7.81 o
  -5   1  19        5.85        1.06      3.36 o
  -4   1  19      154.46      136.17     11.26 o
  -3   1  19       27.55       31.92      6.38 o
  -2   1  19      487.98      489.57     14.53 o
  -1   1  19      189.28      211.72      9.69 o
   0   1  19     1462.86     1505.22     27.76 o
   1   1  19      189.33      206.62      7.02 o
   2   1  19      487.28      511.58     21.22 o
   3   1  19       27.41       24.16      5.86 o
   4   1  19      154.65      142.22     11.58 o
   5   1  19        5.77        7.94      4.35 o
   6   1  19       77.86       81.20      9.25 o
  -6   2  19       56.29       57.11      7.09 o
  -5   2  19       33.78       38.24      4.25 o
  -4   2  19      100.96      107.96      6.15 o
  -3   2  19      339.79      322.37     11.72 o
  -2   2  19       54.12       50.47      7.06 o
  -1   2  19       11.17       30.43      6.76 o
   0   2  19      728.23      727.55     25.52 o
   1   2  19       11.13       19.68      2.98 o
   2   2  19       54.20       55.99      4.19 o
   3   2  19      339.35      294.79     16.72 o
   4   2  19      101.16       85.66      9.55 o
   5   2  19       33.78       30.82      6.25 o
   6   2  19       56.16       61.17      8.65 o
  -4   3  19      145.60      154.23     11.21 o
  -3   3  19      397.61      392.69     18.26 o
  -2   3  19        2.23        0.78      3.96 o
  -1   3  19      291.56      283.88     15.69 o
   0   3  19      882.29      835.58     17.66 o
   1   3  19      292.21      285.90      9.77 o
   2   3  19        2.22        3.99      6.81 o
   3   3  19      397.54      377.45     11.77 o
   4   3  19      145.61      157.91     13.01 o
   5   3  19       13.64        7.60      4.56 o
   6   3  19        9.35       11.04      5.78 o
  -4   4  19       64.21       82.09      8.50 o
  -3   4  19      201.49      182.27     12.33 o
  -2   4  19       52.11       56.99      8.20 o
  -1   4  19      278.37      287.17     16.05 o
   0   4  19        0.25        2.56      5.30 o
   1   4  19      278.17      276.91     11.73 o
   2   4  19       51.84       54.15      4.80 o
   3   4  19      202.37      190.81      8.81 o
   4   4  19       64.01       64.91      9.12 o
   5   4  19      157.43      175.15     14.42 o
  -3   5  19       35.22       40.84      6.46 o
  -2   5  19      118.57      109.18     10.19 o
  -1   5  19      108.63      115.56     10.50 o
   0   5  19       59.52       59.08      5.29 o
   1   5  19      108.85      117.88      7.14 o
   2   5  19      118.99      119.44     17.29 o
   3   5  19       34.98       36.11      4.59 o
   4   5  19        6.36       13.32      3.40 o
   5   5  19       40.56       37.42      7.76 o
  -3   6  19       64.61       47.23      7.05 o
  -2   6  19      274.08      250.00     15.59 o
  -1   6  19       22.39       23.42      3.87 o
   0   6  19       90.25       85.84      6.51 o
   1   6  19       22.46       22.50      3.87 o
   2   6  19      274.22      264.80     11.54 o
   3   6  19       64.94       67.62      8.11 o
   4   6  19       57.44       66.05      6.30 o
  -2   7  19      150.90      132.20     11.96 o
  -1   7  19       55.50       54.54      8.78 o
   0   7  19        6.69        6.81      3.19 o
   1   7  19       55.52       55.23      5.87 o
   2   7  19      151.07      161.32      9.46 o
   0   0  20     1781.53     1775.93     44.20 o
   1   0  20        2.26       16.83      4.26 o
   2   0  20       20.92       24.04      5.97 o
   3   0  20      321.96      290.03     16.59 o
   4   0  20       26.38       28.28      6.02 o
   5   0  20       89.22       77.49      9.21 o
   6   0  20        0.22        5.54      4.16 o
  -6   1  20        3.54        2.77      3.25 o
  -5   1  20        1.64        6.24      4.49 o
  -4   1  20      152.69      128.68     11.16 o
  -3   1  20       60.33       61.36      8.32 o
  -2   1  20       14.20       17.75      3.98 o
  -1   1  20       58.50       58.68      5.70 o
   0   1  20      185.00      200.43     17.43 o
   1   1  20       58.45       53.59      7.94 o
   2   1  20       14.17       16.72      5.51 o
   3   1  20       60.17       61.44      8.46 o
   4   1  20      152.95      124.12     11.20 o
   5   1  20        1.64        3.47      4.02 o
   6   1  20        3.55       15.08      5.51 o
  -5   2  20       97.28       96.56      9.76 o
  -4   2  20        0.14        3.04      4.14 o
  -3   2  20      264.03      250.95     14.90 o
  -2   2  20      190.03      175.82     12.45 o
  -1   2  20      468.45      467.83     20.50 o
   0   2  20      521.18      557.93     22.66 o
   1   2  20      467.63      450.13     14.91 o
   2   2  20      189.51      193.57     13.82 o
   3   2  20      263.66      234.37     15.15 o
   4   2  20        0.16        4.66      4.50 o
   5   2  20       97.25      104.63     10.85 o
   6   2  20       57.84       51.45      8.42 o
  -4   3  20      209.29      200.46     13.42 o
  -3   3  20       27.14       27.26      5.78 o
  -2   3  20        7.39        8.52      4.99 o
  -1   3  20      154.83      142.78     11.50 o
   0   3  20      193.93      186.58      8.01 o
   1   3  20      154.84      148.87      7.14 o
   2   3  20        7.34       10.67      2.67 o
   3   3  20       27.23       22.01      6.14 o
   4   3  20      209.16      188.81     14.56 o
   5   3  20       11.00        8.05      4.79 o
  -4   4  20       20.84       22.62      5.28 o
  -3   4  20       60.41       68.46      8.40 o
  -2   4  20      174.90      162.79     12.41 o
  -1   4  20      193.91      215.32     14.35 o
   0   4  20       24.63       31.90      3.83 o
   1   4  20      194.34      197.45      8.78 o
   2   4  20      174.87      160.39      8.11 o
   3   4  20       60.36       61.43      8.79 o
   4   4  20       20.96       24.47      6.79 o
   5   4  20       12.72       12.60      6.16 o
  -3   5  20      171.92      161.70     12.43 o
  -2   5  20       25.31       26.01      5.95 o
  -1   5  20      310.34      306.97     17.63 o
   0   5  20      140.46      147.14      8.01 o
   1   5  20      310.38      317.11     11.87 o
   2   5  20       25.26       23.49      3.83 o
   3   5  20      171.89      194.94     18.29 o
   4   5  20       99.08      112.64     11.98 o
  -3   6  20        3.70        3.19      4.36 o
  -2   6  20      162.88      163.27     13.06 o
  -1   6  20        4.06       11.02      3.58 o
   0   6  20       22.82       15.55      5.09 o
   1   6  20        4.00        8.16     11.36 o
   2   6  20      163.51      178.51      9.56 o
   3   6  20        3.79        0.97      2.31 o
  -1   7  20       69.04       79.51      8.59 o
   0   7  20       24.14       27.09      4.52 o
   1   7  20       69.15       71.82      6.61 o
   1   0  21      314.38      315.19     12.30 o
   2   0  21        3.15        3.17      4.38 o
   3   0  21       11.45        6.58      5.07 o
   4   0  21       61.58       51.58      7.66 o
   5   0  21        0.24       -0.18      3.76 o
   6   0  21       11.84        7.64      5.06 o
  -5   1  21       35.04       28.45      6.09 o
  -4   1  21       27.78       26.79      6.43 o
  -3   1  21      237.00      246.17     15.66 o
  -2   1  21       35.33       42.19      5.01 o
  -1   1  21      108.92      119.65      7.92 o
   0   1  21        0.04        7.81      5.16 o
   1   1  21      109.94       95.76     10.11 o
   2   1  21       35.24       42.72      7.58 o
   3   1  21      236.76      225.33     15.09 o
   4   1  21       27.87       28.67      6.29 o
   5   1  21       35.03       30.90      6.27 o
  -3   2  21       69.18       77.83      8.88 o
  -2   2  21      367.22      365.72     18.62 o
  -1   2  21       26.14       35.69      7.37 o
   0   2  21      162.01      167.60      7.29 o
   1   2  21       26.31       28.13      7.12 o
   2   2  21      366.82      338.24     18.35 o
   3   2  21       69.06       75.25      9.37 o
   4   2  21       72.68       65.94      8.87 o
   5   2  21       12.72       20.48      6.52 o
  -4   3  21       92.37       91.86      9.52 o
  -3   3  21      107.19      113.99     10.54 o
  -2   3  21       45.13       35.82      6.49 o
  -1   3  21       86.50       77.73      9.21 o
   0   3  21       26.77       25.71      3.49 o
   1   3  21       86.87       90.80      5.77 o
   2   3  21       44.84       49.47      8.15 o
   3   3  21      107.02       86.84     10.32 o
   4   3  21       92.14       87.72     10.69 o
   5   3  21       20.79       12.84      5.41 o
  -4   4  21      113.79      106.23     10.12 o
  -3   4  21       36.90       31.33      6.23 o
  -2   4  21       11.97       17.19      5.42 o
  -1   4  21        8.54       15.11      5.64 o
   0   4  21       94.53      101.09      6.54 o
   1   4  21        8.50       15.20      3.20 o
   2   4  21       11.99       23.34      6.72 o
   3   4  21       36.72       40.24      7.81 o
   4   4  21      113.95      110.94     11.85 o
  -3   5  21       16.39       21.97      5.66 o
  -2   5  21        3.14        0.00      3.82 o
  -1   5  21       53.79       54.10      9.67 o
   0   5  21       49.75       51.03      4.97 o
   1   5  21       53.81       55.17      5.29 o
   2   5  21        3.16        7.12      2.77 o
   3   5  21       16.35       28.58      6.88 o
   4   5  21       16.31        7.95      4.74 o
  -2   6  21       27.37       23.84      6.40 o
  -1   6  21       76.65       73.83      6.31 o
   0   6  21        0.50        2.74      2.61 o
   1   6  21       76.50       69.68      6.20 o
   2   6  21       27.49       29.90      6.92 o
   0   0  22     1723.51     1878.79     48.28 o
   1   0  22       77.93       85.54      7.06 o
   2   0  22      133.19      144.80     12.47 o
   3   0  22        0.79        4.82      4.53 o
   4   0  22        0.77       -1.82      4.27 o
   5   0  22       16.47        8.81      5.01 o
  -5   1  22        2.59        8.50      4.71 o
  -4   1  22      133.19      138.37     12.34 o
  -3   1  22       61.76       70.06      9.18 o
  -2   1  22      264.67      266.16     12.07 o
  -1   1  22       36.45       42.83      5.50 o
   0   1  22       96.21      104.07     11.04 o
   1   1  22       36.43       23.26      6.91 o
   2   1  22      264.84      259.48     16.12 o
   3   1  22       61.87       41.67      7.61 o
   4   1  22      133.10      132.64     12.32 o
   5   1  22        2.54       -0.01      3.92 o
  -3   2  22        4.53       13.74      5.55 o
  -2   2  22       59.59       70.15      9.11 o
  -1   2  22      155.89      154.60     12.42 o
   0   2  22       50.89       58.81      8.66 o
   1   2  22      156.01      157.28     12.90 o
   2   2  22       59.84       53.08      8.17 o
   3   2  22        4.62       13.64      6.13 o
   4   2  22        8.12        8.12      5.13 o
   5   2  22       27.01       24.65      6.36 o
  -3   3  22      211.48      229.63     15.08 o
  -2   3  22       22.43       13.75      5.07 o
  -1   3  22       15.07       23.77      6.37 o
   0   3  22       16.40       20.35      6.12 o
   1   3  22       15.00       21.45      6.13 o
   2   3  22       22.58       18.11      5.99 o
   3   3  22      211.86      214.13     16.05 o
   4   3  22       13.73       22.15      6.60 o
  -4   4  22       27.73       24.03      5.73 o
  -3   4  22       21.59       18.12      5.54 o
  -2   4  22       61.31       66.16      8.76 o
  -1   4  22      134.97      159.17     12.92 o
   0   4  22       78.61       83.18      6.02 o
   1   4  22      135.21      156.29     13.49 o
   2   4  22       61.11       70.17      9.87 o
   3   4  22       21.59       19.73      6.38 o
   4   4  22       27.80       36.14      8.02 o
  -3   5  22       23.66       20.51      5.43 o
  -2   5  22       11.83        9.89      4.87 o
  -1   5  22        6.73       15.18      4.08 o
   0   5  22      108.32      104.37      9.07 o
   1   5  22        6.63        6.02      3.93 o
   2   5  22       11.82        6.66      5.61 o
   3   5  22       23.73       22.55      6.87 o
  -1   6  22        9.80       11.12      3.22 o
   0   6  22       14.44       11.18      3.52 o
   1   6  22        9.93       12.73      3.56 o
   1   0  23       29.85       40.84      5.59 o
   2   0  23      150.81      143.91     12.65 o
   3   0  23       10.22       11.23      5.45 o
   4   0  23       49.74       44.55      7.52 o
   5   0  23       19.33       13.72      5.09 o
  -4   1  23       88.63      100.91     11.16 o
  -3   1  23      115.28      118.95     12.01 o
  -2   1  23      176.92      187.36     10.22 o
  -1   1  23       69.61       72.35      8.81 o
   0   1  23       19.58       27.41      6.66 o
   1   1  23       69.56       60.47      9.02 o
   2   1  23      176.74      173.48     13.78 o
   3   1  23      114.88      125.29     12.19 o
   4   1  23       88.76      101.70     11.21 o
  -3   2  23      151.09      167.20     13.58 o
  -2   2  23       22.13       23.02      6.01 o
  -1   2  23      143.03      132.03     12.55 o
   0   2  23        0.66        2.45      3.88 o
   1   2  23      143.09      131.06     12.20 o
   2   2  23       22.33       27.60      6.98 o
   3   2  23      151.18      149.31     13.26 o
   4   2  23       17.36       25.90      6.67 o
  -3   3  23       31.06       39.11      7.22 o
  -2   3  23       24.09       12.77      5.30 o
  -1   3  23       31.02       28.41      6.53 o
   0   3  23       30.42       39.70      7.60 o
   1   3  23       30.90       32.52      7.16 o
   2   3  23       24.16       24.30      7.28 o
   3   3  23       30.96       37.89      7.58 o
   4   3  23       33.09       38.51      7.67 o
  -3   4  23        0.94        3.04      4.67 o
  -2   4  23       98.79       92.85     10.51 o
  -1   4  23       52.19       46.34      7.73 o
   0   4  23        5.26       10.24      5.64 o
   1   4  23       52.30       60.43      9.63 o
   2   4  23       98.69      113.12     12.22 o
   3   4  23        0.94        4.44      5.85 o
  -2   5  23        0.43        0.16      4.04 o
  -1   5  23       84.65       86.12      9.87 o
   0   5  23        0.45        3.78      4.16 o
   1   5  23       84.60      100.09     11.77 o
   2   5  23        0.45        5.66      5.27 o
   0   0  24       13.52       20.70      6.39 o
   1   0  24        0.27        1.87      4.94 o
   2   0  24       32.28       34.87      7.67 o
   3   0  24       23.11       27.97      6.97 o
   4   0  24        0.63        7.40      5.44 o
  -4   1  24       41.65       54.91      8.90 o
  -3   1  24        7.22        2.21      4.04 o
  -2   1  24        1.08       11.14      5.91 o
  -1   1  24        3.66        3.16      5.76 o
   0   1  24        3.12        0.99      4.16 o
   1   1  24        3.66       19.60      6.67 o
   2   1  24        1.11       12.64      5.78 o
   3   1  24        7.19       13.13      5.80 o
   4   1  24       41.75       38.21      7.59 o
  -2   2  24       15.35       31.00      7.20 o
  -1   2  24       36.20       39.55      7.68 o
   0   2  24       26.81       41.40      7.67 o
   1   2  24       36.23       41.49      8.78 o
   2   2  24       15.36       34.74      7.76 o
   3   2  24       13.90       15.17      5.55 o
  -3   3  24       54.26       45.77      8.06 o
  -2   3  24       14.66       13.49      5.50 o
  -1   3  24        0.82        7.21      5.67 o
   0   3  24       27.22       27.02      6.72 o
   1   3  24        0.84        6.13      4.73 o
   2   3  24       14.70       14.49      5.65 o
   3   3  24       54.06       46.95      8.28 o
  -2   4  24       10.38       11.08      5.18 o
  -1   4  24        9.34       15.89      5.72 o
   0   4  24       15.78       12.12      5.74 o
   1   4  24        9.34        7.82      5.36 o
   2   4  24       10.31        8.78      5.77 o
   1   0  25       65.59       66.35      9.58 o
   2   0  25       81.13       95.94     11.27 o
   3   0  25        7.64       13.45      6.16 o
  -3   1  25      101.76      101.35     11.61 o
  -2   1  25      299.38      333.64     20.27 o
  -1   1  25       31.56       46.35      8.64 o
   0   1  25        9.45       12.66      6.44 o
   1   1  25       31.54       45.62      8.28 o
   2   1  25      299.81      353.23     20.87 o
   3   1  25      101.95      118.63     12.51 o
  -2   2  25      134.87      152.46     13.80 o
  -1   2  25      163.56      181.25     14.96 o
   0   2  25      174.31      189.69     15.40 o
   1   2  25      163.33      188.29     15.32 o
   2   2  25      134.83      114.09     12.32 o
   3   2  25       75.53       81.50     10.89 o
  -2   3  25       30.66       33.19      7.38 o
  -1   3  25       23.76       27.95      6.86 o
   0   3  25        0.01       -0.30      4.39 o
   1   3  25       23.77       16.87      5.89 o
   2   3  25       30.64       28.94      7.40 o
   0   0  26        2.37        7.97      5.56 o
   1   0  26      112.30      142.86     13.88 o
   2   0  26       42.42       57.03      9.27 o
  -1   1  26       41.21       44.90      8.39 o
   0   1  26       61.63       82.48     10.55 o
   1   1  26       41.22       31.73      7.78 o
   2   1  26      186.70      246.21     17.82 o
  -1   2  26       22.62       35.93      8.01 o
   0   2  26       20.03       34.41      8.14 o
   1   2  26       22.76       38.97      8.31 o
 
